# Supplementary material for: Multi-species host range of staphylococcal phages isolated from wastewater
Source: Nat Commun. 2021 Nov 29;12:6965. doi: 10.1038/s41467-021-27037-6 (PMC8629997; doi:10.1038/s41467-021-27037-6)
Supplement: Supplementary file 4 — Supplementary Data 1 [file 41467_2021_27037_MOESM4_ESM.xlsx]

## Sheet: Supplementary Data 1
Species	Strain	Country	Notes	Source	Drug Resistance Pattern (Phenotyp)	Number of R, Phenotyp	Number of Families (MLS)	MDR	Families	Resistance profile (Rgenes)	Virulence	Final Cocktail	Exclusion from (Cocktail)	Cocktail	Enriched Phages	HOST RANGE
S. aureus	I2040A	Ticino CH		Animal - cat, nose, care	susceptible	0	0	susceptible				no	excluded (B)	Bacteriocine		no
S. aureus	DSM1104	Zürich CH, ETH	ATCC25923; Reference strain (CLSI, disk diffusion)	Clinical	N/A	N/A	N/A	N/A				yes		Cocktail A	0	no
S. aureus	Tanji 1	Zürich CH, ETH	SA001	Animal - bovine mastitis (Mathias; Dave Donovan)	N/A	N/A	N/A	N/A				yes		Cocktail A	0	no
S. aureus	Tanji 47	Zürich CH, ETH	SA047	Animal - bovine mastitis (Mathias; Tanji)	N/A	N/A	N/A	N/A				yes		Cocktail A	0	no
S. aureus	USA300	Zürich CH, ETH	Reference Strain, MRSA, WGS	Clinical - Wrist abcess for a HIV positive	FOX-OXA -TET-ERY-CLI-CIP-MUP	7	5	MDR	Beta-Lactams, Tetracyclines, Macrolides, Lincosamide, Quinolones, Pseudomonic acids			yes		Cocktail A	0	no
S. aureus	I0030	Ticino CH		Animal - cat, ear, care	susceptible	0	0	susceptible				yes		Cocktail B	0	no
S. aureus	187	Zürich CH, ETH	Good host for phage 187 - Ref. Lab strain ATCC15564, NCTC 9754	Clinical - elderly patient with post-influenzal pneumonia	susceptible	0	0	susceptible			∆hsdR ∆sauPSI	yes		Cocktail D	0	no
S. aureus	3A	Zürich CH, ETH	Good host for S. aureus Ф3A	Origin unknown	susceptible	0	0	susceptible				yes		Cocktail D	2	yes
S. aureus	DSM346	Zürich CH, ETH		Origin unknown	N/A	N/A	N/A	N/A				yes		Cocktail D	0	no
S. aureus	P68	Zürich CH, ETH	Good host of the phage P68	Origin unknown	N/A	N/A	N/A	N/A				yes		Cocktail D	0	no
S. aureus	PSK ATCC 19685	Zürich CH, ETH	Good host of the phage K	Origin unknown	N/A	N/A	N/A	N/A				yes		Cocktail D	0	no
S. aureus	RN4220	Zürich CH, ETH	Lab strain ATCC35556, SA113. Restriction-deficient mutant derived from strain NCTC 8325, plasmid host. Derived from NCTC8325.	Origin unknown, lab strain	susceptible	0	0	susceptible			Restriction deficient mutant	yes		Cocktail D	0	yes
S. aureus	Twort	Zürich CH, ETH	Good host of the phage Twort	Origin unknown, lab strain	susceptible	0	0	susceptible				yes		Cocktail D	8	yes
S. aureus	C5796	Spain, La Rioja	MS, typing t10712b II ST1643/group 72	Environmental - surface water	susceptible	0	0	susceptible		none		yes		Cocktail E	0	no
S. aureus	C5858	Spain, La Rioja	MS typing t1166 I ST133/CC133	Environmental - surface water	susceptible	0	0	susceptible		none		yes		Cocktail E	0	no
S. aureus	M2071	Zürich CH, ETH		Animal - bovine mastitis (Mathias; Graber)	N/A	N/A	N/A	N/A				no	excluded (A)	Induction		no
S. aureus	Mastidis	Zürich CH, ETH		Animal - bovine mastitis (Mathias; Roger Stephan)	N/A	N/A	N/A	N/A				no	excluded (A)	Induction		no
S. aureus	Tanji 21	Zürich CH, ETH	SA021	Animal - bovine mastitis (Mathias; Tanji)	N/A	N/A	N/A	N/A				no	excluded (A)	Induction		no
S. aureus	ATCC6538	Zürich CH, ETH		Clinical - human lesion	N/A	N/A	N/A	N/A				no	excluded (D)	Induction		no
S. aureus	SA812	Zürich CH, ETH		Origin unknown	N/A	N/A	N/A	N/A				no	excluded (D)	Induction		no
S. aureus	C5794	Spain, La Rioja	MS, typing MS t502 II ST5/CC5	Environmental - surface water	PEN	1	1	Resistant	Beta-Lactams	blaZ		no	excluded (E)	Induction		no
S. aureus	C5802	Spain, La Rioja	MS, typing t843 III ST130/CC130	Environmental - surface water	PEN	1	1	Resistant	Beta-Lactams	blaZ		no	excluded (E)	Induction		no
S. aureus	C5804	Spain, La Rioja	MS, typing t10855b II ST2461d/CC425	Environmental - surface water	susceptible	0	0	susceptible		none		no	excluded (E)	Induction		no
S. aureus	Newman	Zürich CH, ETH	4 prophages, Reference strain ATCC25904; Clumping factor-positive variant of Staphylococcus aureus strain Newman D2 - WGS	Clinical - human infection	N/A	N/A	N/A	N/A			Prophages NM1-4	no	Reference for Induction			no
S. capitis	C6866	Spain, La Rioja	MS	Enviromental - WWTP	PEN	1	1	Resistant	Beta-Lactams	blaZ		no	excluded (E)	Growth rate		yes
S. caprae/capitis	I0510	Ticino CH		Animal - Dog, nose, community	susceptible	0	0	susceptible				yes		Cocktail B	9	yes
S. chromogenes	MPO2	Zürich CH, ETH		Animal - bovine mastitis (Mathias; Dave Donovan)	N/A	N/A	N/A	N/A				yes		Cocktail A	0	no
S. chromogenes	C5799	Spain, La Rioja		Environmental - surface water	susceptible	0	0	susceptible				yes		Cocktail A/C	4	yes
S. cohnii	C6859	Spain, La Rioja	MS	Enviromental - WWTP	FUS	1	1	Resistant	Steroid antibacterials	none		no	excluded (E)	Growth rate		no
S. devriesei	I0747	Ticino CH		Animal - dog, ear, community	susceptible	0	0	susceptible				yes		Cocktail B	0	no
S. epidermidis	I0515	Ticino CH		Animal - Cat, nose, community	susceptible	0	0	susceptible				yes		Cocktail B	12	yes
S. epidermidis	I0564	Ticino CH		Animal - Dog, nose, community	susceptible	0	0	susceptible				yes		Cocktail B	4	yes
S. epidermidis	DSM1798	Zürich CH, ETH	Ref. strain: ATCC™ 12228; BCRC 11030 ; CCM 4418; CECT 231; CIP 68.21; DSM 1798; IFO 12993; LMG 10273; NCIMB 8853; NCTC 13360; WGS	Origin unknown	STR-TET-SUL	3	3	MDR	Aminoglycosides, Tetracyclines, Sulfonamides			yes		Cocktail D	0	yes
S. epidermidis	NCC100655	Zürich CH, ETH		Origin unknown	susceptible	0	0	susceptible				yes		Cocktail D	11	yes
S. epidermidis	S414	Zürich CH, ETH	Good host of the phage Ф392	Origin unknown, lab strain	susceptible	0	0	susceptible				yes		Cocktail D	16	yes
S. epidermidis	C6869	Spain, La Rioja	MS	Enviromental - WWTP	PEN	1	1	Resistant	Beta-Lactams	blaZ		yes		Cocktail E	13	yes
S. epidermidis	S602	Zürich CH, ETH		Origin unknown	N/A	N/A	N/A	N/A				no	excluded (D)	Induction		no
S. equorum	C5824	Spain, La Rioja		Environmental - surface water	susceptible	0	0	susceptible				yes		Cocktail C	3	yes
S. equorum	DSM 20675	Zürich CH, ETH		Animal - Horse skin sample	N/A	N/A	N/A	N/A				no	excluded (D)	Induction		no
S. felis	I1365	Ticino CH		Animal - Cat, ear, care	susceptible	0	0	susceptible				no	excluded (B)	Bacteriocine		yes
S. fleuretti	C5809	Spain, La Rioja	MR	Environmental - surface water	FOX-PEN-ERY-CLI-FUS	5	3	MDR	Beta-Lactams, Macrolides, Lincosamide, Steroid antibacterials	mecA - mphC		no	excluded (E)	Bacteriocine		no
S. fleuretti	C5825	Spain, La Rioja		Environmental - surface water	FUS	1	1	Resistant	Steroid antibacterials	mecA		yes		Cocktail C	1	yes
S. haemolyticus	I0936	Ticino CH		Animal - dog, nose, community	susceptible	0	0	susceptible				yes		Cocktail B	0	no
S. haemolyticus	I2994	Ticino CH		Animal - Dog, ear, community	susceptible	0	0	susceptible				yes		Cocktail B	4	yes
S. haemolyticus	C6858	Spain, La Rioja	MS	Enviromental - WWTP	PEN-ERY	2	2	Resistant	Beta-Lactams, Macrolides	blaZ, msrA/B		yes		Cocktail E	0	yes
S. hominis	C5835	Spain, La Rioja		Environmental - surface water	susceptible	0	0	susceptible				no	excluded (C)	Bacteriocine		yes
S. hyicus	MPO1	Zürich CH, ETH	CoNS	Animal - bovine mastitis (Mathias; Dave Donovan)	susceptible	0	0	susceptible				no	excluded (A)	Induction		yes
S. lentus	C5869	Spain, La Rioja	MR	Environmental - surface water	FOX-PEN-ERY-CLIi-FUS	5	3	MDR	Beta-Lactams, Macrolides, Lincosamide, Steroid antibacterials	mecA - mphC		no	excluded (E)	Bacteriocine		no
S. lentus	C5847	Spain, La Rioja		Environmental - surface water	susceptible	0	0	susceptible				yes		Cocktail A	6	yes
S. pettenkoferi	I3921	Ticino CH		Animal - dog, nose, community	susceptible	0	0	susceptible				no	excluded (B)	Growth Rate		no
S. pettenkoferi	I0029	Ticino CH		Animal - Cat, nose, care	susceptible	0	0	susceptible				no	excluded (B)	Growth rate		yes
S. pseudintermedius	2638A	Zürich CH, ETH	Propagation strains for Ф2638A(ΔLCR)	Unknown, Lab strain	susceptible	0	0	susceptible				yes		Cocktail D	1	yes
S. saprophyticus	C6887	Spain, La Rioja	MS	Enviromental - WWTP	TET-FUS	2	2	Resistant	Tetracyclines, Steroid antibacterials	tetK		yes		Cocktail E	1	yes
S. schleiferi	I3823	Ticino CH		Animal - Cat, nose, community	susceptible	0	0	susceptible				yes		Cocktail B	8	yes
S. schleiferi	I0032	Ticino CH		Animal - Cat, ear, care	susceptible	0	0	susceptible				no	excluded (B)	Induction		yes
S. scIuri	C6888	Spain, La Rioja		Enviromental - WWTP	FUS	1	1	Resistant	Steroid antibacterials			yes		Cocktail C	3	yes
S. sciuri	C6854	Spain, La Rioja		Enviromental - WWTP	FUS	1	1	Resistant	Steroid antibacterials			yes		Cocktail C/E	14	yes
S. sciuri	C5868	Spain, La Rioja	MS	Environmental - surface water	PEN-ERY	2	2	Resistant	Beta-Lactams, Macrolides	blaZ - msr(A)/(B), mph(C)		yes		Cocktail E	4	yes
S. sciuri	C6874	Spain, La Rioja	MR	Enviromental - WWTP	PEN-FUS	2	2	Resistant	Beta-Lactams, Steroid antibacterials	mecA		yes		Cocktail E	0	no
S. sciuri	C5819	Spain, La Rioja	MS	Environmental - surface water	FUS	1	1	Resistant	Steroid antibacterials	none		no	excluded (E)	Induction		no
S. sciuri	C5822	Spain, La Rioja	MS	Environmental - surface water	FUS	1	1	Resistant	Steroid antibacterials	none		no	excluded (E)	Induction		no
S. sciuri	C5828	Spain, La Rioja	MS	Environmental - surface water	FUS	1	1	Resistant	Steroid antibacterials	none		no	excluded (E)	Induction		no
S. simulans	MPO3	Zürich CH, ETH		Animal - bovine mastitis (Mathias; Dave Donovan)	N/A	N/A	N/A	N/A				yes		Cocktail A	0	no
S. simulans	C5844	Spain, La Rioja		Environmental - surface water	susceptible	0	0	susceptible				no	excluded (C)	Induction		yes
S. simulans	DSM20723	Zürich CH, ETH		Origin unknown	N/A	N/A	N/A	N/A				no	excluded (D)	Induction		no
S. simulans	DSM20322	Zürich CH, ETH		Human - skin	TET	1	1	Resistant	Tetracyclines			no	excluded (D)	Induction		yes
S. succinus	I4644	Ticino CH		Animal - Dog, nose, community	susceptible	0	0	susceptible				yes		Cocktail B	5	yes
S. succinus	C6852	Spain, La Rioja		Enviromental - WWTP	susceptible	0	0	susceptible				yes		Cocktail C	4	yes
S. vitulinus	C5817	Spain, La Rioja		Environmental - surface water	susceptible	0	0	susceptible		mecA		yes		Cocktail C	5	yes
S. vitulinus	C5821	Spain, La Rioja		Environmental - surface water	susceptible	0	0	susceptible				yes		Cocktail C	3	yes
S. vitulinus	C6867	Spain, La Rioja		Enviromental - WWTP	susceptible	0	0	susceptible				yes		Cocktail C	11	yes
S. vitulinus	C6876	Spain		Enviromental - WWTP	N/A	N/A	N/A	N/A				no	excluded (A/C)	Growth rate		no
S. warneri	C5816	Spain, La Rioja		Environmental - surface water	susceptible	0	0	susceptible				no	excluded (A/C)	Bacteriocine		yes
S. warneri	I4374	Ticino CH		Animal - cat, nose, community	susceptible	0	0	susceptible				no	excluded (B)	Induction		no
S. xylosus	MPO5	Zürich CH, ETH		Animal - bovine mastitis (Mathias; Dave Donovan)	susceptible	0	0	susceptible				yes		Cocktail A	2	yes
S. xylosus	C5836	Spain, La Rioja	MS	Environmental - surface water	PEN-TET-FUS	3	3	MDR	Beta-Lactams, Tetracyclines, Steroid antibacterials	blaZ - tet(K)		yes		Cocktail E	0	no
S. xylosus	C5863	Spain, La Rioja	MR	Environmental - surface water	FOX-PEN-FUS	3	2	Resistant	Beta-Lactams, Steroid antibacterials	mecA		yes		Cocktail E	1	yes
