# Supplementary material for: Multi-species host range of staphylococcal phages isolated from wastewater
Source: Nat Commun. 2021 Nov 29;12:6965. doi: 10.1038/s41467-021-27037-6 (PMC8629997; doi:10.1038/s41467-021-27037-6)
Supplement: Supplementary file 5 — Supplementary Data 2 [file 41467_2021_27037_MOESM5_ESM.xlsx]

## Sheet: Supplementary Data 2
Enrichment Species	Enrichment Strain	# Enriched Phages
S. epidermidis	S414	16
S. sciuri	C6854	14
S. epidermidis	C6869	13
S. epidermidis	I0515	12
S. vitulinus	C6867	11
S. epidermidis	NCC100655	11
S. caprae/capitis	I0510	9
S. schleiferi	I3823	8
S. aureus	Twort	8
S. lentus	C5847	6
S. succinus	I4644	5
S. vitulinus	C5817	5
S. succinus	C6852	4
S. haemolyticus	I2994	4
S. epidermidis	I0564	4
S. chromogenes	C5799	4
S. sciuri	C5868	4
S. sciuri	C6888	3
S. vitulinus	C5821	3
S. equorum	C5824	3
S. aureus	3A	2
S. xylosus	MPO5	2
S. pseudintermedius	2638A	1
S. xylosus	C5863	1
S. saprophyticus	C6887	1
S. fleuretti	C5825	1
S. aureus	187	0
S. aureus	C5796	0
S. xylosus	C5836	0
S. aureus	C5858	0
S. haemolyticus	C6858	0
S. sciuri	C6874	0
S. aureus	DSM1104	0
S. epidermidis	DSM1798	0
S. aureus	DSM346	0
S. aureus	I0030	0
S. devriesei	I0747	0
S. haemolyticus	I0936	0
S. chromogenes	MPO2	0
S. simulans	MPO3	0
S. aureus	P68	0
S. aureus	PSK ATCC 19685	0
S. aureus	RN4220	0
S. aureus	Tanji 1	0
S. aureus	Tanji 47	0
S. aureus	USA300	0
