# Supplementary material for: Multi-species host range of staphylococcal phages isolated from wastewater
Source: Nat Commun. 2021 Nov 29;12:6965. doi: 10.1038/s41467-021-27037-6 (PMC8629997; doi:10.1038/s41467-021-27037-6)
Supplement: Supplementary file 6 — Supplementary Data 3 [file 41467_2021_27037_MOESM6_ESM.xlsx]

## Sheet: Supplementary Data 3
Isolated phage	Isolation Strain	Isolation Species	Isolation Origin	Enriched from Cocktail Nr.	Phage Cluster	Taxonomy_Identifier
19	MP05	S. xylosus	Inlet	C	200	PG-2021_14
54	C6887	S. saprophyticus	Inlet	C	201	PG-2021_91
24	3A	S. aureus	Inlet	C	202	PG-2021_23
142	S414	S. epidermidis	Inlet	C	203	PG-2021_75
23	3A	S. aureus	Inlet	C	204	PG-2021_22
58.2	I3823	S. schleiferi	Inlet	D	205	PG-2021_20
25	2638A	S. pseudintermedius	Inlet	C	206	PG-2021_27
20	MP05	S. xylosus	Inlet	C	207	PG-2021_15
144	S414	S. epidermidis	Inlet	C	208	PG-2021_78
143	S414	S. epidermidis	Inlet	C	209	PG-2021_77
61.1	I3823	S. schleiferi	Inlet	C	210	PG-2021_25
4	I0564	S. epidermidis	Inlet	C	211	PG-2021_2
37.1	I4644	S. succinus	Inlet	C	212	PG-2021_68
145	S414	S. epidermidis	Inlet	C	213	PG-2021_79
18	C5824	S. equorum	Inlet	C	214	PG-2021_12
93	C5817	S. vitulinus	Inlet	C	215	PG-2021_52
60.1	I3823	S. schleiferi	Outlet	B	216	PG-2021_24
60.2	I3823	S. schleiferi	Outlet	B	216	PG-2021_24
94	C5817	S. vitulinus	Inlet	C	217	PG-2021_87
49	C6852	S. succinus	Inlet	C	217	PG-2021_87
28.1	I2994	S. haemolyticus	Inlet	C	218	PG-2021_33
61.2	I3823	S. schleiferi	Inlet	C	219	PG-2021_26
38.1	C5799	S. chromogenes	Inlet	C	220	PG-2021_29
38.2	C5799	S. chromogenes	Inlet	C	220	PG-2021_29
26.1	C5817	S. vitulinus	Outlet	C	220	PG-2021_29
37.2	I4644	S. succinus	Inlet	C	220	PG-2021_29
58.1	I3823	S. schleiferi	Inlet	D	220	PG-2021_29
28.2	I2994	S. haemolyticus	Inlet	C	221	PG-2021_35
40.2	C5799	S. chromogenes	Inlet	C	222	PG-2021_74
51.1	C6852	S. succinus	Inlet	B	223	PG-2021_88
51.2	C6852	S. succinus	Inlet	B	224	PG-2021_89
69.1	NCC 100655	S. epidermidis	Outlet	B	225	PG-2021_57
69.2	NCC 100655	S. epidermidis	Outlet	B	225	PG-2021_57
101.2	I0515	S. epidermidis	Outlet	D	225	PG-2021_57
80	I0564	S. epidermidis	Outlet	D	225	PG-2021_57
114	C6869	S. epidermidis	Outlet	E	225	PG-2021_57
73.3	NCC 100655	S. epidermidis	Inlet	D	226	PG-2021_44
73.1	NCC 100655	S. epidermidis	Inlet	D	227	PG-2021_42
103.1	I0515	S. epidermidis	Inlet	D	228	PG-2021_53
139.1	S414	S. epidermidis	Inlet	D	229	PG-2021_71
137.2	S414	S. epidermidis	Inlet	E	229	PG-2021_71
141.1	S414	S. epidermidis	Inlet	B	230	PG-2021_73
141.2	S414	S. epidermidis	Inlet	B	230	PG-2021_73
141.3	S414	S. epidermidis	Inlet	B	230	PG-2021_73
103.2	I0515	S. epidermidis	Inlet	D	231	PG-2021_54
71.1	NCC 100655	S. epidermidis	Inlet	B	232	PG-2021_39
71.2	NCC 100655	S. epidermidis	Inlet	B	232	PG-2021_39
116.2	C6869	S. epidermidis	Inlet	D	233	PG-2021_59
3	I0564	S. epidermidis	Inlet	E	234	PG-2021_1
88.1	C5868	S. sciuri	Inlet	D	235	PG-2021_50
122.2	C6869	S. epidermidis	Inlet	A	236	PG-2021_63
86	C5868	S. sciuri	Inlet	B	237	PG-2021_49
98	I0515	S. epidermidis	Inlet	E	237	PG-2021_49
136	S414	S. epidermidis	Inlet	E	238	PG-2021_69
85	C5868	S. sciuri	Inlet	E	241	PG-2021_48
70.3	NCC 100655	S. epidermidis	Inlet	E	241	PG-2021_48
122.1	C6869	S. epidermidis	Inlet	A	242	PG-2021_8
123	C6869	S. epidermidis	Inlet	A	242	PG-2021_8
119.1	C6869	S. epidermidis	Inlet	B	242	PG-2021_8
9	I0510	S. caprae/capitis	Outlet	B	242	PG-2021_8
96	I0515	S. epidermidis	Inlet	B	242	PG-2021_8
99	I0515	S. epidermidis	Inlet	B	242	PG-2021_8
83	I0564	S. epidermidis	Inlet	B	242	PG-2021_8
15.2	C5825	S. fleurettii	Inlet	C	242	PG-2021_8
121	C6869	S. epidermidis	Inlet	C	242	PG-2021_8
115.1	C6869	S. epidermidis	Inlet	D	242	PG-2021_8
74	I0510	S. caprae/capitis	Inlet	D	242	PG-2021_8
73.2	NCC 100655	S. epidermidis	Inlet	D	242	PG-2021_8
138	S414	S. epidermidis	Inlet	D	242	PG-2021_8
139.2	S414	S. epidermidis	Inlet	D	242	PG-2021_8
97.1	I0515	S. epidermidis	Inlet	E	242	PG-2021_8
97.2	I0515	S. epidermidis	Inlet	E	242	PG-2021_8
119.2	C6869	S. epidermidis	Inlet	B	243	PG-2021_62
101.1	I0515	S. epidermidis	Outlet	D	243	PG-2021_62
101.3	I0515	S. epidermidis	Outlet	B	244	PG-2021_80
88.2	C5868	S. sciuri	Inlet	D	244	PG-2021_80
146	S414	S. epidermidis	Outlet	D	244	PG-2021_80
147	S414	S. epidermidis	Outlet	D	244	PG-2021_80
95.2	I0515	S. epidermidis	Inlet	B	245	PG-2021_72
140	S414	S. epidermidis	Inlet	B	245	PG-2021_72
102.2	I0515	S. epidermidis	Inlet	D	245	PG-2021_72
72	NCC 100655	S. epidermidis	Inlet	D	245	PG-2021_72
57	C6867	S. vitulinus	Inlet	D	246	PG-2021_13
137.1	S414	S. epidermidis	Inlet	E	247	PG-2021_70
70.1	NCC 100655	S. epidermidis	Inlet	E	248	PG-2021_36
91	C5817	S. vitulinus	Inlet	B	249	PG-2021_51
118.1	C6869	S. epidermidis	Inlet	E	250	PG-2021_61
118.2	C6869	S. epidermidis	Inlet	E	250	PG-2021_61
117	C6869	S. epidermidis	Inlet	E	251	PG-2021_60
40.1	C5799	S. chromogenes	Inlet	C	252	PG-2021_10
17.1	C5824	S. equorum	Inlet	C	252	PG-2021_10
17.2	C5824	S. equorum	Inlet	C	252	PG-2021_10
34	C5863	S. xylosus	Inlet	C	253	PG-2021_43
27.1	I2994	S. haemolyticus	Inlet	C	254	PG-2021_31
27.2	I2994	S. haemolyticus	Inlet	C	254	PG-2021_31
129	C5847	S. lentus	Inlet	B	255	PG-2021_67
92	C5817	S. vitulinus	Inlet	A	256	PG-2021_4
6	I3823	S. schleiferi	Inlet	A	256	PG-2021_4
67	Twort	S. aureus	Inlet	A	256	PG-2021_4
126	C5847	S. lentus	Inlet	A	257	PG-2021_66
53	C6852	S. succinus	Inlet	A	258	PG-2021_90
68.1	Twort	S. aureus	Inlet	A	259	PG-2021_34
68.2	Twort	S. aureus	Inlet	A	259	PG-2021_34
116.1	C6869	S. epidermidis	Inlet	D	260	PG-2021_58
70.2	NCC 100655	S. epidermidis	Inlet	E	261	PG-2021_37
63	Twort	S. aureus	Inlet	B	262	PG-2021_28
62	Twort	S. aureus	Inlet	C	262	PG-2021_28
64	Twort	S. aureus	Inlet	B	263	PG-2021_30
78.1	I0510	S. caprae/capitis	Inlet	A	264	PG-2021_45
78.2	I0510	S. caprae/capitis	Inlet	A	264	PG-2021_45
78.3	I0510	S. caprae/capitis	Inlet	A	264	PG-2021_45
79	I0510	S. caprae/capitis	Inlet	A	264	PG-2021_45
75.1	I0510	S. caprae/capitis	Inlet	C	264	PG-2021_45
75.2	I0510	S. caprae/capitis	Inlet	C	264	PG-2021_45
76	I0510	S. caprae/capitis	Inlet	C	264	PG-2021_45
36	I4644	S. succinus	Inlet	B	265	PG-2021_64
35.2	I4644	S. succinus	Inlet	B	266	PG-2021_47
59.2	I3823	S. schleiferi	Outlet	B	267	PG-2021_21
47	C6888	S. sciuri	Inlet	E	268	PG-2021_86
46.1	C6888	S. sciuri	Inlet	E	269	PG-2021_76
46.2	C6888	S. sciuri	Inlet	E	270	PG-2021_84
125.1	C5847	S. lentus	Inlet	E	271	PG-2021_65
125.2	C5847	S. lentus	Inlet	E	271	PG-2021_65
56.1	C6867	S. vitulinus	Inlet	D	272	PG-2021_7
21.2	C6867	S. vitulinus	Inlet	C	273	PG-2021_17
22.1	C6867	S. vitulinus	Inlet	C	274	PG-2021_19
32.1	C5821	S. vitulinus	Inlet	C	275	PG-2021_40
32.2	C5821	S. vitulinus	Inlet	C	276	PG-2021_41
55.2	C6867	S. vitulinus	Inlet	B	277	PG-2021_3
55.1	C6867	S. vitulinus	Inlet	B	278	PG-2021_93
55.3	C6867	S. vitulinus	Inlet	B	279	PG-2021_6
35.1	I4644	S. succinus	Inlet	B	280	PG-2021_46
21.1	C6867	S. vitulinus	Inlet	C	281	PG-2021_16
21.3	C6867	S. vitulinus	Inlet	C	282	PG-2021_18
56.2	C6867	S. vitulinus	Inlet	D	283	PG-2021_11
31	C5821	S. vitulinus	Inlet	C	284	PG-2021_38
22.2	C6867	S. vitulinus	Inlet	C	284	PG-2021_38
104.2	C6854	S. sciuri	Outlet	E	285	PG-2021_5
8	C6854	S. sciuri	Outlet	E	285	PG-2021_5
104.1	C6854	S. sciuri	Outlet	E	285	PG-2021_5
105	C6854	S. sciuri	Outlet	E	285	PG-2021_5
106	C6854	S. sciuri	Outlet	E	285	PG-2021_5
107	C6854	S. sciuri	Outlet	E	285	PG-2021_5
112	C6854	S. sciuri	Inlet	C	286	PG-2021_56
113	C6854	S. sciuri	Inlet	C	286	PG-2021_56
65	Twort	S. aureus	Inlet	C	286	PG-2021_56
110	C6854	S. sciuri	Inlet	E	286	PG-2021_56
111.1	C6854	S. sciuri	Inlet	E	286	PG-2021_56
111.2	C6854	S. sciuri	Inlet	E	286	PG-2021_56
127.1	C5847	S. lentus	Inlet	C	287	PG-2021_32
127.2	C5847	S. lentus	Inlet	C	287	PG-2021_32
66	Twort	S. aureus	Inlet	C	287	PG-2021_32
108	C6854	S. sciuri	Inlet	C	288	PG-2021_55
109	C6854	S. sciuri	Inlet	C	288	PG-2021_55
14	C6854	S. sciuri	Outlet	C	289	PG-2021_9
3_1i	NCC 100655	S. epidermidis	Inlet Lysogen	MitC	291	PG-2021_82
5_3i	I0515	S. epidermidis	Inlet Lysogen	UV	291	PG-2021_82
3.1i	NCC 100655	S. epidermidis	Inlet Lysogen	UV	291	PG-2021_82
3.2i	NCC 100655	S. epidermidis	Inlet Lysogen	UV	291	PG-2021_82
3.3i	NCC 100655	S. epidermidis	Inlet Lysogen	UV	291	PG-2021_82
8_1i	C6869	S. epidermidis	Inlet Lysogen	MitC	292	PG-2021_94
8_2i	C6869	S. epidermidis	Inlet Lysogen	MitC	292	PG-2021_94
8_3i	C6869	S. epidermidis	Inlet Lysogen	MitC	292	PG-2021_94
5.1i	I0515	S. epidermidis	Inlet Lysogen	MitC	292	PG-2021_94
5.2i	I0515	S. epidermidis	Inlet Lysogen	MitC	292	PG-2021_94
5.3i	I0515	S. epidermidis	Inlet Lysogen	MitC	292	PG-2021_94
9.1i	I0564	S. epidermidis	Inlet Lysogen	MitC	292	PG-2021_94
9.2i	I0564	S. epidermidis	Inlet Lysogen	MitC	292	PG-2021_94
5_2i	I0515	S. epidermidis	Inlet Lysogen	UV	292	PG-2021_94
8.1i	C6869	S. epidermidis	Inlet Lysogen	UV	293	PG-2021_92
8.2i	C6869	S. epidermidis	Inlet Lysogen	UV	293	PG-2021_92
9_1i	I0564	S. epidermidis	Inlet Lysogen	UV	293	PG-2021_92
9_2i	I0564	S. epidermidis	Inlet Lysogen	UV	293	PG-2021_92
1.1i	C3910	S. epidermidis	Inlet Lysogen	MitC	294	PG-2021_81
1.2i	C3910	S. epidermidis	Inlet Lysogen	MitC	294	PG-2021_81
3_2i	NCC 100655	S. epidermidis	Inlet Lysogen	MitC	296	PG-2021_83
5_1i	I0515	S. epidermidis	Inlet Lysogen	UV	296	PG-2021_83
6i	C6888	S. sciuri	Inlet Lysogen	MitC	297	PG-2021_85
6_i	C6888	S. sciuri	Inlet Lysogen	UV	297	PG-2021_85
