# Supplementary material for: Multi-species host range of staphylococcal phages isolated from wastewater
Source: Nat Commun. 2021 Nov 29;12:6965. doi: 10.1038/s41467-021-27037-6 (PMC8629997; doi:10.1038/s41467-021-27037-6)
Supplement: Supplementary file 8 — Supplementary Data 5 [file 41467_2021_27037_MOESM8_ESM.xlsx]

## Sheet: Supplementary Data 5
Phage Cluster	Phage Isolate	Phage Morphology	Phage host range (# strains)	Phage host range (# species)	How many times isolated	# of Isolation Strains	# of Isolation Species	Isolation Strain(s)
220	26.1	Myovirus	15	10	5	3	4	C5799, C5817, I3823, I4644
242	9	Siphovirus	10	5	16	7	3	C5825, C6869, I0510, I0515, I0564, NCC 100655, S414
256	6	Myovirus	10	9	3	3	3	C5817, I3823, Twort
286	112	Siphovirus	4	3	6	2	2	C6854, Twort
244	146	Siphovirus	9	4	4	3	2	C5868, I0515, S414
287	66		4	3	3	2	2	C5847, Twort
252	17.2		15	13	3	2	2	C5799, C5824
237	86		11	6	2	2	2	C5868, I0515
241	85		10	5	2	2	2	C5868, NCC 100655
217	49	Myovirus	18	13	2	2	2	C5817, C6852
292	9.1i	Siphovirus	5	1	9	3	1	C6869, I0515, I0564
293	8.1i	Siphovirus	4	1	4	2	1	C6869, I0564
297	6_i		3	2	2	1	1	C6888
296	3_2i	Siphovirus	6	2	2	2	1	I0515, NCC 100655
291	3.1i	Siphovirus	6	2	5	2	1	I0515, NCC 100655
294	1.1i	Siphovirus	5	1	2	1	1	C3910
264	76		4	4	7	1	1	I0510
285	8	Siphovirus	3	3	6	1	1	C6854
225	114	Myovirus	14	8	5	4	1	C6869, I0515, I0564, NCC 100655
245	140		9	4	4	3	1	I0515, NCC 100655, S414
230	141.2		11	7	3	1	1	S414
229	139.1		12	7	2	1	1	S414
271	125.2	Myovirus	10	6	2	1	1	C5847
243	119.2	Siphovirus	9	5	2	2	1	C6869, I0515
250	118.1		10	7	2	1	1	C6869
288	109	Siphovirus	3	2	2	1	1	C6854
232	71.1		11	5	2	1	1	NCC 100655
259	68.1	Myovirus	9	9	2	1	1	Twort
262	62		7	6	2	1	1	Twort
216	60.2	Myovirus	19	11	2	1	1	I3823
284	31	Myovirus	13	8	2	2	1	C5821, C6867
254	27.2	Myovirus	16	9	2	1	1	I2994
213	145	Myovirus	21	13	1	1	1	S414
208	144	Myovirus	22	14	1	1	1	S414
209	143	Myovirus	18	12	1	1	1	S414
203	142	Myovirus	19	12	1	1	1	S414
247	137.1		10	6	1	1	1	S414
238	136		11	6	1	1	1	S414
255	129		12	10	1	1	1	C5847
257	126		7	7	1	1	1	C5847
236	122.2		11	6	1	1	1	C6869
251	117		8	5	1	1	1	C6869
233	116.2		11	6	1	1	1	C6869
260	116.1		9	4	1	1	1	C6869
231	103.2		10	5	1	1	1	I0515
228	103.1		12	6	1	1	1	I0515
215	93	Myovirus	19	14	1	1	1	C5817
249	91	Myovirus	16	13	1	1	1	C5817
235	88.1		12	6	1	1	1	C5868
226	73.3	Myovirus	13	7	1	1	1	NCC 100655
227	73.1		13	7	1	1	1	NCC 100655
261	70.2	Myovirus	7	3	1	1	1	NCC 100655
248	70.1		9	5	1	1	1	NCC 100655
263	64		6	5	1	1	1	Twort
219	61.2		15	11	1	1	1	I3823
210	61.1		18	12	1	1	1	I3823
267	59.2	Myovirus	8	5	1	1	1	I3823
205	58.2		17	10	1	1	1	I3823
246	57		11	8	1	1	1	C6867
283	56.2	Myovirus	15	9	1	1	1	C6867
272	56.1	Myovirus	16	10	1	1	1	C6867
279	55.3	Myovirus	14	9	1	1	1	C6867
277	55.2	Myovirus	13	8	1	1	1	C6867
278	55.1	Myovirus	12	7	1	1	1	C6867
201	54	Myovirus	19	11	1	1	1	C6887
258	53		12	11	1	1	1	C6852
224	51.2		13	9	1	1	1	C6852
223	51.1	Myovirus	14	9	1	1	1	C6852
268	47	Myovirus	12	8	1	1	1	C6888
270	46.2	Myovirus	9	7	1	1	1	C6888
269	46.1	Myovirus	10	7	1	1	1	C6888
222	40.2		13	9	1	1	1	C5799
212	37.1	Myovirus	15	11	1	1	1	I4644
265	36		4	4	1	1	1	I4644
266	35.2	Myovirus	4	4	1	1	1	I4644
280	35.1		10	6	1	1	1	I4644
253	34	Myovirus	17	10	1	1	1	C5863
276	32.2		12	9	1	1	1	C5821
275	32.1	Myovirus	14	9	1	1	1	C5821
221	28.2		14	11	1	1	1	I2994
218	28.1		15	11	1	1	1	I2994
206	25	Myovirus	32	18	1	1	1	2638A
202	24	Myovirus	19	11	1	1	1	3A
204	23	Myovirus	18	11	1	1	1	3A
274	22.1	Myovirus	14	10	1	1	1	C6867
282	21.3	Myovirus	14	9	1	1	1	C6867
273	21.2	Myovirus	15	9	1	1	1	C6867
281	21.1	Myovirus	13	9	1	1	1	C6867
207	20	Myovirus	22	15	1	1	1	MP05
200	19	Myovirus	25	16	1	1	1	MP05
214	18	Myovirus	20	14	1	1	1	C5824
289	14	Siphovirus	1	1	1	1	1	C6854
211	4	Myovirus	13	9	1	1	1	I0564
234	3	Myovirus	12	7	1	1	1	I0564
