# Supplementary material for: Multi-species host range of staphylococcal phages isolated from wastewater
Source: Nat Commun. 2021 Nov 29;12:6965. doi: 10.1038/s41467-021-27037-6 (PMC8629997; doi:10.1038/s41467-021-27037-6)
Supplement: Supplementary file 9 — Supplementary Data 6 [file 41467_2021_27037_MOESM9_ESM.xlsx]

## Sheet: Supplementary Data 6
Phage Cluster enriched by Cocktails
A	B	C	D	E	C/D	D/E	B/E	B/C	A/C	C/E	B/D	B/D/E	A/B/C/D/E
236	216	200	205	234	220	229	237	262	264	286	243	225	242
256	223	201	226	238							244
258	224	202	227	241							245
257	230	203	228	247
259	232	204	231	248
	249	206	233	250
	255	207	235	251
	263	208	246	261
	265	209	260	268
	266	210	272	269
	267	211	283	270
	277	212		271
	278	213		285
	279	214
	280	215
		217
		218
		219
		221
		222
		252
		253
		254
		273
		274
		275
		276
		281
		282
		284
		287
		288
		289
