# Supplementary material for: Multi-species host range of staphylococcal phages isolated from wastewater
Source: Nat Commun. 2021 Nov 29;12:6965. doi: 10.1038/s41467-021-27037-6 (PMC8629997; doi:10.1038/s41467-021-27037-6)
Supplement: Supplementary file 10 — Supplementary Data 7 [file 41467_2021_27037_MOESM10_ESM.xlsx]

## Sheet: Supplementary Data 7
																S. aureus	S. aureus	S. pseudintermedius	S. caprae/capitis	S. epidermidis	S. chromogenes	S. epidermidis	S. epidermidis	S. epidermidis	S. epidermidis	S. epidermidis	S. equorum	S. fleuretti	S. haemolyticus	S. haemolyticus	S. lentus	S. saprophyticus	S. schleiferi	S. sciuri	S. sciuri	S. sciuri	S. vitulinus	S. succinus	S. vitulinus	S. succinus	S. xylosus	S. vitulinus	S. xylosus	S. xylosus	S. arlettae	S. aureus	S. aureus	S. aureus	S. auricularis
Cluster	Isolated phages	Isolate	Phage	Specificity	Morphology	Sequencing	Accession Number	Origin	Isolation Strains	Isolation Species	Enriched by Cocktail	Propagation Strain	Propagation Species	Hits	Species	3A	Twort	2638A	I0510	NCC100655	C5799	DSM1798	S414	C6869	I0564	I0515	C5824	C5825	C6858	I2994	C5847	C6887	I3823	C6888	C6854	C5868	C6867	C6852	C5817	I4644	C5863	C5821	DSM20266	MPO5	I4042	C2448	C1569	C7697	I2040B
200	19	19	PG-2021_9	Generalist	Myovirus	Illumina	MZ417354	Inlet	MP05	S. xylosus	C	M1997-2/10	S. xylosus	25	16	x	LFW		LFW	x	x		x	x	x	x	x	LFW		LFW	x	LFW	x		x	LFW	LFW	x	x	x	x	x		x	LFW
201	54	54	PG-2021_38	Generalist	Myovirus	Illumina	MZ417332	Inlet	C6887	S. saprophyticus	C	I0515	S. epidermidis	19	11	x	LFW			x	x		x	x	x	x	x					x	x					x	x	x	x				LFW
202	24	24	PG-2021_16	Generalist	Myovirus	Illumina	MZ417319	Inlet	3A	S. aureus	C	I2595	S. xylosus	19	11	x	x			x	x		x	x	x		x			LFW			x					x	x	x	x			x				LFW
203	142	142	PG-2021_84	Generalist	Myovirus	Illumina	MZ417345	Inlet	S414	S. epidermidis	C	M1997-2/10	S. xylosus	19	12	x	LFW			x	x		x	x	x		x						x					x	x	x	x			x
204	23	23	PG-2021_15	Generalist	Myovirus	Illumina	MZ417318	Inlet	3A	S. aureus	C	M1997-2/10	S. xylosus	18	11	x				x	x		x	x	x		x						x					x	x	x	x
205	58.2	58.2	PG-2021_45	Generalist				Inlet	I3823	S. schleiferi	D	C5799	S. chromogenes	17	10	x	x			x	x		x	x	x		x				LFW	LFW	x		LFW			x	x	x	x
206	25	25	PG-2021_17	Generalist	Myovirus	Illumina	MZ417320	Inlet	2638A	S. pseudintermedius	C	M1997-2/10	S. xylosus	32	18	x	LFW	x	LFW		x	LFW	x	x	x		x			LFW	x	LFW	x	LFW			LFW	x	x	x	x		x	x	LFW				x
207	20	20	PG-2021_10	Generalist	Myovirus	Illumina	MZ417315	Inlet	MP05	S. xylosus	C	M1997-2/10	S. xylosus	22	15	x	LFW		LFW	LFW	x		x	x	x		x	LFW		LFW	x	LFW	x	LFW	x	LFW	LFW	x	x	x	x	LFW	LFW	x	LFW
208	144	144	PG-2021_86	Generalist	Myovirus	Illumina	MZ417346	Inlet	S414	S. epidermidis	C	M1997-2/10	S. xylosus	22	14	x	x			LFW	x	LFW	x	x	x		x			LFW	LFW	LFW	x				LFW	x	x	x	x			x					x
209	143	143	PG-2021_85	Generalist	Myovirus			Inlet	S414	S. epidermidis	C	M1997-2/10	S. xylosus	18	12		LFW			LFW	x		x	x	x		x				x		x					x	x	x	x			x
210	61.1	61.1	PG-2021_48	Generalist				Inlet	I3823	S. schleiferi	C	M1997-2/10	S. xylosus	18	12	x					x		x	x	x		x						x					x	x	x	x			x
211	4	4	PG-2021_2	Generalist	Myovirus	Illumina	MZ417328	Inlet	I0564	S. epidermidis	C	C5817	S. vitulinus	13	9						x		x	x	x		x						x					x	x	x
212	37.1	37.1	PG-2021_29	Generalist	Myovirus	Pacbio	MZ417327	Inlet	I4644	S. succinus	C	S414	S. epidermidis	15	11				LFW		x		x	x	x		x						x			x		x	x	x	x				LFW
213	145	145	PG-2021_87	Generalist	Myovirus	Pacbio	MZ417347	Inlet	S414	S. epidermidis	C	M1997-2/10	S. xylosus	21	13	x	LFW			x	x		x	LFW	x		x			LFW	x	LFW	x				LFW	x	x	x	x	x		x
214	18	18	PG-2021_8	Generalist	Myovirus	PacBio	MZ417350	Inlet	C5824	S. equorum	C	C5824	S. equorum	20	14	x	x				x	LFW	x		x		x				LFW	LFW	x					x	x	x	x								x
215	93	93	PG-2021_64	Generalist	Myovirus	Illumina	MZ417340	Inlet	C5817	S. vitulinus	C	C6852	S. succinus	19	14	x					x	LFW	x		x		x					LFW	x					x	x	x	x								x
216	60.2, 60.1	60.2	PG-2021_47	Generalist	Myovirus	Pacbio	MZ417337	Outlet	I3823	S. schleiferi	B	I2595	S. xylosus	19	11	x					x		x		x		x						x					x	x	x	x
217	49, 94	49	PG-2021_34	Generalist	Myovirus			Inlet	C6852	S. succinus	C	C5799	S. chromogenes	18	13	x	LFW				x		x		x		x						x					x	x	x	x								x
218	28.1	28.1	PG-2021_20	Generalist				Inlet	I2994	S. haemolyticus	C	C6852	S. succinus	15	11		LFW				x		x		x		x			x			x					x	x	x
219	61.2	61.2	PG-2021_49	Generalist				Inlet	I3823	S. schleiferi	C	M1997-2/10	S. xylosus	15	11	x	LFW				x		x	LFW	x		x						x					x	x	x	x			LFW
220	58.1, 38.2, 38.1, 37.2, 26.1	26.1	PG-2021_18	Generalist	Myovirus	Pacbio	MZ417321	Outlet, Inlet	C5817	S. vitulinus	C	M1997-2/10	S. xylosus	15	10		LFW				x		x		x		x						x					x	x	x	x		x		LFW
221	28.2	28.2	PG-2021_21	Generalist				Inlet	I2994	S. haemolyticus	C	C6852	S. succinus	14	11		LFW				x		x		x		x			x			x					x	x	x					LFW
222	40.2	40.2	PG-2021_30	Generalist				Inlet	C5799	S. chromogenes	C	C5817	S. vitulinus	13	9		LFW				x		x	LFW	x		x				LFW	LFW	x					x	x	x	x				LFW
223	51.1	51.1	PG-2021_35	Generalist	Myovirus	Illumina	MZ417331	Inlet	C6852	S. succinus	B	M1997-2/10	S. xylosus	14	9								x		x						LFW		x					x	x	x	x			LFW
224	51.2	51.2	PG-2021_36	Generalist				Inlet	C6852	S. succinus	B	M1997-2/10	S. xylosus	13	9								x		x						LFW		x					x	x	x
225	114, 101.2, 80, 69.2, 69.1	114	PG-2021_69	S. epidermidis	Myovirus			Outlet	C6869	S. epidermidis	E	C6869	S. epidermidis	14	8				LFW	x	LFW	x	x	x	x	x	LFW				LFW		x			x	LFW	LFW	LFW	LFW					LFW
226	73.3	73.3	PG-2021_58	S. epidermidis	Myovirus			Inlet	NCC 100655	S. epidermidis	D	I0507	S. lugdunensis	13	7				x	x		x	x	x	x	x							x			x
227	73.1	73.1	PG-2021_57	S. epidermidis				Inlet	NCC 100655	S. epidermidis	D	NCC 100655	S. epidermidis	13	7				x	x		x	x	x	x	x							x			x
228	103.1	103.1	PG-2021_65	S. epidermidis				Inlet	I0515	S. epidermidis	D	I0515	S. epidermidis	12	6					x		x	x	x	x	x							x			x				LFW
229	139.1	139.1	PG-2021_81	S. epidermidis				Inlet	S414	S. epidermidis	D	C5868	S. sciuri	12	7					x		x	x	x	x	x							x			x
230	141.2, 141.3, 141.1	141.2	PG-2021_83	Generalist				Inlet	S414	S. epidermidis	B	I0564	S. epidermidis	11	7				x	x			x	x	x	x							x			x
231	103.2	103.2	PG-2021_66	S. epidermidis				Inlet	I0515	S. epidermidis	D	I0515	S. epidermidis	10	5					x		x	x	x	x	x							x			x
232	71.1, 71.2	71.1	PG-2021_56	S. epidermidis				Inlet	NCC 100655	S. epidermidis	B	S414	S. epidermidis	11	5					x		x	x	x	x	x							x					LFW
233	116.2	116.2	PG-2021_71	S. epidermidis				Inlet	C6869	S. epidermidis	D	NCC 100655	S. epidermidis	11	6				x	x		LFW	x	x	x	x						LFW	x	LFW		x				LFW
234	3	3	PG-2021_1	S. epidermidis	Myovirus	Illumina	MZ417323	Inlet	I0564	S. epidermidis	E	NCC 100655	S. epidermidis	12	7		x			x		x	x	x	x	x	LFW						x			x
235	88.1	88.1	PG-2021_62	S. epidermidis				Inlet	C5868	S. sciuri	D	I0564	S. epidermidis	12	6					x		x	x	x	x	x							x			x
236	122.2	122.2	PG-2021_75	S. epidermidis				Inlet	C6869	S. epidermidis	A	I0515	S. epidermidis	11	6				x	x		x	x	x	x	x							x			x			LFW		LFW
237	86, 137.2, 98	86	PG-2021_61	S. epidermidis				Inlet	C5868	S. sciuri	B	NCC 100655	S. epidermidis	11	6					x		x	x	x	x	x							x			x
238	136	136	PG-2021_79	S. epidermidis				Inlet	S414	S. epidermidis	E	NCC 100655	S. epidermidis	11	6				x	x		x	x	x	x	x	LFW						x			x
241	85, 70.3	85	PG-2021_60	S. epidermidis				Inlet	C5868	S. sciuri	E	I0515	S. epidermidis	10	5					x		x	x	x	x	x							x			x
242	139.2, 97.2, 74, 122.1, 83, 138, 121, 119.1, 15.2, 99, 97.1, 96, 115.1, 123, 73.2, 9	9	PG-2021_5	S. epidermidis	Siphovirus	Illumina	MZ417339	Outlet, Inlet	I0510	S. caprae/capitis	B	C6869	S. epidermidis	10	5				x	x		x	x	x	x	x							x			x		LFW
243	119.2, 101.1	119.2	PG-2021_74	S. epidermidis	Siphovirus	Pacbio	MZ417343	Outlet, Inlet	C6869	S. epidermidis	B	I0515	S. epidermidis	9	5				x	x		LFW	x	x	x	x							x	LFW		x
244	147, 146, 101.3, 88.2	146	PG-2021_88	S. epidermidis	Siphovirus	Illumina	MZ417348	Outlet, Inlet	S414	S. epidermidis	D	C6869	S. epidermidis	9	4				LFW	x		x	x	x	x	x					LFW		x			x	LFW	LFW	LFW
245	140, 72, 95.2, 102.2	140	PG-2021_82	S. epidermidis				Inlet	S414	S. epidermidis	B	I0515	S. epidermidis	9	4				x	x		x	x	x	x	x							x
246	57	57	PG-2021_44	Generalist				Inlet	C6867	S. vitulinus	D	I0515	S. epidermidis	11	8				x	x	LFW	LFW	x	LFW	x	x				x	x		x			x	x	LFW			LFW
247	137.1	137.1	PG-2021_80	S. epidermidis				Inlet	S414	S. epidermidis	E	C5868	S. sciuri	10	6					x		x	x		x	x							x			x
248	70.1	70.1	PG-2021_54	S. epidermidis				Inlet	NCC 100655	S. epidermidis	E	I0515	S. epidermidis	9	5					x		x	x		x	x							x			x
249	91	91	PG-2021_63	Generalist	Myovirus			Inlet	C5817	S. vitulinus	B	Twort	S. aureus	16	13	x	x							LFW	x		LFW			LFW	x	LFW	x				LFW	x	x	x					x
250	118.2, 118.1	118.1	PG-2021_73	Generalist				Inlet	C6869	S. epidermidis	E	I0507	S. lugdunensis	10	7					x				x	x								x			x
251	117	117	PG-2021_72	S. epidermidis				Inlet	C6869	S. epidermidis	E	I0507	S. lugdunensis	8	5				x	x		LFW		x	x	x							x			x
252	17.2, 17.1, 40.1	17.2	PG-2021_7	Generalist				Inlet	C5824	S. equorum	C	C5799	S. chromogenes	15	13	x	LFW				x		x				x						x					x	x	x									x
253	34	34	PG-2021_25	Generalist	Myovirus			Inlet	C5863	S. xylosus	C	C5817	S. vitulinus	17	10															x	x		x					x	x	x	x
254	27.2, 27.1	27.2	PG-2021_19	Generalist	Myovirus	Pacbio	MZ417322	Inlet	I2994	S. haemolyticus	C	C5817	S. vitulinus	16	9			LFW												x	LFW		x					x	x	x	x				LFW
255	129	129	PG-2021_78	Generalist				Inlet	C5847	S. lentus	B	C6866	S. capitis	12	10		x														x		x					x	x	x					x
256	6, 92, 67	6	PG-2021_3	Generalist	Myovirus			Inlet	I3823	S. schleiferi	A	C6852	S. succinus	10	9		x														x		x					x	x						LFW
257	126	126	PG-2021_77	Generalist				Inlet	C5847	S. lentus	A	C6852	S. succinus	7	7																		x					x	x
258	53	53	PG-2021_37	Generalist				Inlet	C6852	S. succinus	A	C6852	S. succinus	12	11		x														x		x	LFW				x	x	LFW					x
259	68.2, 68.1	68.1	PG-2021_53	Generalist	Myovirus			Inlet	Twort	S. aureus	A	C6866	S. capitis	9	9		x														x		x					x	x						LFW
260	116.1	116.1	PG-2021_70	S. epidermidis				Inlet	C6869	S. epidermidis	D	I0515	S. epidermidis	9	4				x	x		LFW	x	x	x	x							LFW			x			LFW				LFW
261	70.2	70.2	PG-2021_55	S. epidermidis	Myovirus			Inlet	NCC 100655	S. epidermidis	E	C5868	S. sciuri	7	3					x			x	x	x	x										x
262	62, 63	62	PG-2021_50	Generalist				Inlet	Twort	S. aureus	C	I4644	S. succinus	7	6		x																				x		x	x
263	64	64	PG-2021_51	Generalist				Inlet	Twort	S. aureus	B	C6867	S. vitulinus	6	5		x																				x		x	x
264	76, 79, 78.3, 78.1, 75.2, 78.2, 75.1	76	PG-2021_59	Generalist				Inlet	I0510	S. caprae/capitis	C	I0510	S. caprae/capitis	4	4				x											LFW								LFW							LFW
265	36	36	PG-2021_28	Generalist				Inlet	I4644	S. succinus	B	I4644	S. succinus	4	4		x																				x			x
266	35.2	35.2	PG-2021_27	Generalist	Myovirus	Pacbio	MZ417326	Inlet	I4644	S. succinus	B	Twort	S. aureus	4	4		x															x					x
267	59.2	59.2	PG-2021_46	S. epidermidis	Myovirus	Pacbio	MZ417336	Outlet	I3823	S. schleiferi	B	I0564	S. epidermidis	8	5				LFW	x			x		x	x				x			x			x	x						LFW
268	47	47	PG-2021_33	Generalist	Myovirus	Pacbio	MZ417330	Inlet	C6888	S. sciuri	E	C5817	S. vitulinus	12	8	x															x	LFW	x	x	x			x	x
269	46.1	46.1	PG-2021_31	Generalist	Myovirus	Illumina	MZ417329	Inlet	C6888	S. sciuri	E	C5817	S. vitulinus	10	7	LFW											LFW				x		x	x	x		LFW	x	x
270	46.2	46.2	PG-2021_32	Generalist	Myovirus			Inlet	C6888	S. sciuri	E	C5817	S. vitulinus	9	7																x		x	x	x			x	x
271	125.2, 125.1	125.2	PG-2021_76	Generalist	Myovirus	Pacbio	MZ417344	Inlet	C5847	S. lentus	E	C5817	S. vitulinus	10	6	LFW															x		x	x	x				x
272	56.1	56.1	PG-2021_42	Generalist	Myovirus			Inlet	C6867	S. vitulinus	D	C6867	S. vitulinus	16	10		x				x						x			x				x	x		x		x		x	x			LFW
273	21.2	21.2	PG-2021_12	Generalist	Myovirus	Illumina	MZ417316	Inlet	C6867	S. vitulinus	C	C6867	S. vitulinus	15	9		x				x						x							x	x		x		x		x	x
274	22.1	22.1	PG-2021_14	Generalist	Myovirus	Illumina	MZ417317	Inlet	C6867	S. vitulinus	C	C6867	S. vitulinus	14	10		x				x						x			LFW				x	x		x		x		x
275	32.1	32.1	PG-2021_23	Generalist	Myovirus	Pacbio	MZ417325	Inlet	C5821	S. vitulinus	C	C6867	S. vitulinus	14	9		x				x						x			LFW				x	x		x		x		x	x
276	32.2	32.2	PG-2021_24	Generalist				Inlet	C5821	S. vitulinus	C	C6854	S. sciuri	12	9		x				x						x								x		x		x		x	x
277	55.2	55.2	PG-2021_40	Generalist	Myovirus	Pacbio	MZ417333	Inlet	C6867	S. vitulinus	B	C6867	S. vitulinus	13	8		x				x						x			LFW				x	x		x		x		x	x
278	55.1	55.1	PG-2021_39	Generalist	Myovirus			Inlet	C6867	S. vitulinus	B	C6867	S. vitulinus	12	7		x				x						x							x	x		x		x		x	x
279	55.3	55.3	PG-2021_41	Generalist	Myovirus	Illumina	MZ417334	Inlet	C6867	S. vitulinus	B	C6854	S. sciuri	14	9		LFW				x						x			x				x	x		x		x			x
280	35.1	35.1	PG-2021_26	Generalist				Inlet	I4644	S. succinus	B	C6854	S. sciuri	10	6		LFW				x						x							x	x		x		x			x
281	21.1	21.1	PG-2021_11	Generalist	Myovirus			Inlet	C6867	S. vitulinus	C	C6867	S. vitulinus	13	9		x										x			x				x	x		x		x		x
282	21.3	21.3	PG-2021_13	Generalist	Myovirus			Inlet	C6867	S. vitulinus	C	C6867	S. vitulinus	14	9		x										x			x				x	x		x		x			x
283	56.2	56.2	PG-2021_43	Generalist	Myovirus	Illumina	MZ417335	Inlet	C6867	S. vitulinus	D	C6854	S. sciuri	15	9		x													x				x	x		x		x		x	x
284	31, 22.2	31	PG-2021_22	Generalist	Myovirus	Illumina	MZ417324	Inlet	C5821	S. vitulinus	C	C6854	S. sciuri	13	8		x													x				x	x		x		x		x	x			LFW
285	107, 106, 105, 104.2, 104.1, 8	8	PG-2021_4	Generalist	Siphovirus	Pacbio	MZ417338	Outlet	C6854	S. sciuri	E	C6854	S. sciuri	3	3		x							x										LFW	x					LFW
286	112, 113, 111.2, 111.1, 110, 65	112	PG-2021_68	S. sciuri	Siphovirus	Illumina	MZ417342	Inlet	C6854	S. sciuri	C	C6854	S. sciuri	4	3		x																		x
287	127.2, 127.1, 66	66	PG-2021_52	S. sciuri				Inlet	Twort	S. aureus	C	C6854	S. sciuri	4	3		x														x				x
288	109, 108	109	PG-2021_67	S. sciuri	Siphovirus	Illumina	MZ417341	Inlet	C6854	S. sciuri	C	C6854	S. sciuri	3	2																				x
289	14	14	PG-2021_6	S. sciuri	Siphovirus			Outlet	C6854	S. sciuri	C	C6854	S. sciuri	1	1																			LFW	x
291	3.1i, 3_1i, 3.2i, 5_3i, 3.3i	3.1i	PG-2021_90	S. epidermidis	Siphovirus	Illumina	MZ417351	Induction	NCC 100655	S. epidermidis	-	NCC 100655	S. epidermidis	6	2					x			x	x	x	x								LFW		x
292	9.1i, 9.2i, 5.1i, 5.2i, 5.3i, 5_2i, 8_1i, 8_2i, 8_3i	9.1i	PG-2021_94	S. epidermidis	Siphovirus			Induced, MitC	I0564	S. epidermidis	-	I0564	S. epidermidis	5	1					x			x	x	x	x										LFW
293	8.1i, 8.2i, 9_1i, 9_2i	8.1i	PG-2021_93	S. epidermidis	Siphovirus	Pacbio	MZ417353	Induction	C6869	S. epidermidis	-	S414	S. epidermidis	4	1					x			x	x	x
294	1.1i, 1.2i	1.1i	PG-2021_89	S. epidermidis	Siphovirus	Pacbio	MZ417349	Induction	C3910	S. epidermidis	-	NCC 100655	S. epidermidis	5	1					x			x	x	x
296	3_2i, 5_1i	3_2i	PG-2021_91	S. epidermidis	Siphovirus	Illumina	MZ417352	Induction	NCC 100655	S. epidermidis	-	NCC 100655	S. epidermidis	6	2					x			x		x	x										x
297	6_i, 6i	6_i	PG-2021_92	S. sciuri				Induction	C6888	S. sciuri	-	C6854	S. sciuri	3	2																			x	x
300	K	K		S. aureus	Myovirus			Reference			-	PSK ATCC 19685	S. aureus	29	12	x	x				x		x	x			x				x								x		x				LFW
[truncated: 91 more columns]
