# Supplementary material for: Multi-species host range of staphylococcal phages isolated from wastewater
Source: Nat Commun. 2021 Nov 29;12:6965. doi: 10.1038/s41467-021-27037-6 (PMC8629997; doi:10.1038/s41467-021-27037-6)
Supplement: Supplementary file 11 — Supplementary Data 8 [file 41467_2021_27037_MOESM11_ESM.xlsx]

## Sheet: Supplementary Data 8
Species	# of strains	# of phage susceptible strains	# of phages infecting this species	total infections	% of total infections
S. aureus	40	7	43	60	0.0528634
S. epidermidis	12	7	60	255	0.22467
S. sciuri	9	6	56	96	0.0845815
S. xylosus	9	9	52	144	0.126872
S. pseudintermedius	8	3	1	3	0.00264317
S. haemolyticus	3	2	16	16	0.0140969
S. hominis	3	1	1	1	0.000881057
S. lentus	3	3	22	26	0.0229075
S. vitulinus	3	3	57	85	0.0748899
E. faecalis	2	0	0	0	0
M. canis	2	0	0	0	0
M. caseolyticus	2	0	0	0	0
S. equorum	2	1	35	35	0.030837
S. fleuretti	2	1	13	13	0.0114537
S. lugdunensis	2	1	65	65	0.0572687
S. saprophyticus	2	1	2	2	0.00176211
S. schleiferi	2	1	63	63	0.0555066
S. simulans	2	0	0	0	0
S. succinus	2	2	40	70	0.061674
S. arlettae	1	1	3	3	0.00264317
S. auricularis	1	1	6	6	0.00528634
S. capitis	1	1	44	44	0.0387665
S. caprae/capitis	1	1	13	13	0.0114537
S. chromogenes	1	1	33	33	0.0290749
S. cohnii	1	1	29	29	0.0255507
S. felis	1	0	0	0	0
S. hyicus	1	1	10	10	0.00881057
S. kloosii	1	1	24	24	0.0211454
S. nepalensis	1	1	1	1	0.000881057
S. pasteuri	1	1	4	4	0.00352423
S. pettenkoferi	1	1	19	19	0.0167401
S. warneri	1	1	15	15	0.0132159
