# Supplementary material for: Multi-species host range of staphylococcal phages isolated from wastewater
Source: Nat Commun. 2021 Nov 29;12:6965. doi: 10.1038/s41467-021-27037-6 (PMC8629997; doi:10.1038/s41467-021-27037-6)
Supplement: Supplementary file 12 — Supplementary Data 9 [file 41467_2021_27037_MOESM12_ESM.xlsx]

## Sheet: Supplementary Data 9
Phage	Strain Type Environments	Strain Type MDR	Specificity	Percentage if specialist	Phage Origin	Hits	Species	Morphology	Sequencing
PG-2021_1	A/E	MDR/R/S	S. epidermidis	0.5	Inlet	12	7	Myovirus	yes
PG-2021_2	A/E	MDR/R/S	Generalist	NA	Inlet	13	9	Myovirus	yes
PG-2021_3	A/H/E	MDR/R/S	Generalist	NA	Inlet	10	9	Myovirus	no
PG-2021_4	E	R/S	Generalist	NA	Outlet	3	3	Siphovirus	yes
PG-2021_5	A/E	MDR/R/S	S. epidermidis	0.6	Outlet	10	5	Siphovirus	yes
PG-2021_6	E	R	S. sciuri	1	Outlet	1	1	Siphovirus	no
PG-2021_7	A/E	MDR/R/S	Generalist	NA	Inlet	15	13		no
PG-2021_8	A/H/E	MDR/R/S	Generalist	NA	Inlet	20	14	Myovirus	yes
PG-2021_9	A/E	MDR/R/S	Generalist	NA	Inlet	25	16	Myovirus	yes
PG-2021_10	A/E	MDR/R/S	Generalist	NA	Inlet	22	15	Myovirus	yes
PG-2021_11	A/E	R/S	Generalist	NA	Inlet	13	9	Myovirus	no
PG-2021_12	A/H/E	MDR/R/S	Generalist	NA	Inlet	15	9	Myovirus	yes
PG-2021_13	A/H/E	MDR/R/S	Generalist	NA	Inlet	14	9	Myovirus	no
PG-2021_14	A/H/E	MDR/R/S	Generalist	NA	Inlet	14	10	Myovirus	yes
PG-2021_15	A/E	MDR/R/S	Generalist	NA	Inlet	18	11	Myovirus	yes
PG-2021_16	A/E	MDR/R/S	Generalist	NA	Inlet	19	11	Myovirus	yes
PG-2021_17	A/H/E	MDR/R/S	Generalist	NA	Inlet	32	18	Myovirus	yes
PG-2021_18	A/H/E	MDR/R/S	Generalist	NA	Outlet	15	10	Myovirus	yes
PG-2021_19	A/H/E	MDR/R/S	Generalist	NA	Inlet	16	9	Myovirus	yes
PG-2021_20	A/E	MDR/R/S	Generalist	NA	Inlet	15	11		no
PG-2021_21	A/E	MDR/R/S	Generalist	NA	Inlet	14	11		no
PG-2021_22	A/E	R/S	Generalist	NA	Inlet	13	8	Myovirus	yes
PG-2021_23	A/H/E	MDR/R/S	Generalist	NA	Inlet	14	9	Myovirus	yes
PG-2021_24	A/H/E	MDR/R/S	Generalist	NA	Inlet	12	9		no
PG-2021_25	A/H/E	MDR/R/S	Generalist	NA	Inlet	17	10	Myovirus	no
PG-2021_26	A/E	R/S	Generalist	NA	Inlet	10	6		no
PG-2021_27	A/E	R/S	Generalist	NA	Inlet	4	4	Myovirus	yes
PG-2021_28	A/E	R/S	Generalist	NA	Inlet	4	4		no
PG-2021_29	A/H/E	MDR/R/S	Generalist	NA	Inlet	15	11	Myovirus	yes
PG-2021_30	A/E	MDR/R/S	Generalist	NA	Inlet	13	9		no
PG-2021_31	A/E	MDR/R/S	Generalist	NA	Inlet	10	7	Myovirus	yes
PG-2021_32	A/E	MDR/R/S	Generalist	NA	Inlet	9	7	Myovirus	no
PG-2021_33	A/E	MDR/R/S	Generalist	NA	Inlet	12	8	Myovirus	yes
PG-2021_34	A/H/E	MDR/R/S	Generalist	NA	Inlet	18	13	Myovirus	no
PG-2021_35	A/E	MDR/R/S	Generalist	NA	Inlet	14	9	Myovirus	yes
PG-2021_36	A/E	MDR/R/S	Generalist	NA	Inlet	13	9		no
PG-2021_37	A/H/E	MDR/R/S	Generalist	NA	Inlet	12	11		no
PG-2021_38	A/E	MDR/R/S	Generalist	NA	Inlet	19	11	Myovirus	yes
PG-2021_39	A/E	R/S	Generalist	NA	Inlet	12	7	Myovirus	no
PG-2021_40	A/E	R/S	Generalist	NA	Inlet	13	8	Myovirus	yes
PG-2021_41	A/H/E	MDR/R/S	Generalist	NA	Inlet	14	9	Myovirus	yes
PG-2021_42	A/H/E	MDR/R/S	Generalist	NA	Inlet	16	10	Myovirus	no
PG-2021_43	A/H/E	MDR/R/S	Generalist	NA	Inlet	15	9	Myovirus	yes
PG-2021_44	A/E	R/S	Generalist	NA	Inlet	11	8		no
PG-2021_45	A/E	MDR/R/S	Generalist	NA	Inlet	17	10		no
PG-2021_46	A/E	R/S	S. epidermidis	0.5	Outlet	8	5	Myovirus	yes
PG-2021_47	A/H/E	MDR/R/S	Generalist	NA	Outlet	19	11	Myovirus	yes
PG-2021_48	A/E	MDR/R/S	Generalist	NA	Inlet	18	12		no
PG-2021_49	A/E	MDR/R/S	Generalist	NA	Inlet	15	11		no
PG-2021_50	A/E	R/S	Generalist	NA	Inlet	7	6		no
PG-2021_51	A/E	R/S	Generalist	NA	Inlet	6	5		no
PG-2021_52	A/E	MDR/R/S	S. sciuri	0.5	Inlet	4	3		no
PG-2021_53	A/H/E	MDR/R/S	Generalist	NA	Inlet	9	9	Myovirus	no
PG-2021_54	A/E	MDR/R/S	S. epidermidis	0.555556	Inlet	9	5		no
PG-2021_55	A/E	R/S	S. epidermidis	0.714286	Inlet	7	3	Myovirus	no
PG-2021_56	A/H/E	MDR/R/S	S. epidermidis	0.636364	Inlet	11	5		no
PG-2021_57	A/H/E	MDR/R/S	S. epidermidis	0.538462	Inlet	13	7		no
PG-2021_58	A/H/E	MDR/R/S	S. epidermidis	0.538462	Inlet	13	7	Myovirus	no
PG-2021_59	A/E	R/S	Generalist	NA	Inlet	4	4		no
PG-2021_60	A/E	MDR/R/S	S. epidermidis	0.6	Inlet	10	5		no
PG-2021_61	A/E	MDR/R/S	S. epidermidis	0.545455	Inlet	11	6		no
PG-2021_62	A/H/E	MDR/R/S	S. epidermidis	0.583333	Inlet	12	6		no
PG-2021_63	A/E	MDR/R/S	Generalist	NA	Inlet	16	13	Myovirus	no
PG-2021_64	A/H/E	MDR/R/S	Generalist	NA	Inlet	19	14	Myovirus	yes
PG-2021_65	A/H/E	MDR/R/S	S. epidermidis	0.583333	Inlet	12	6		no
PG-2021_66	A/E	MDR/R/S	S. epidermidis	0.6	Inlet	10	5		no
PG-2021_67	A/E	MDR/R	S. sciuri	0.666667	Inlet	3	2	Siphovirus	yes
PG-2021_68	A/E	MDR/R/S	S. sciuri	0.5	Inlet	4	3	Siphovirus	yes
PG-2021_69	A/H/E	MDR/R/S	S. epidermidis	0.5	Outlet	14	8	Myovirus	no
PG-2021_70	A/H/E	MDR/R/S	S. epidermidis	0.666667	Inlet	9	4		no
PG-2021_71	A/H/E	MDR/R/S	S. epidermidis	0.545455	Inlet	11	6		no
PG-2021_72	A/E	R/S	S. epidermidis	0.5	Inlet	8	5		no
PG-2021_73	A/H/E	MDR/R/S	Generalist	NA	Inlet	10	7		no
PG-2021_74	A/E	R/S	S. epidermidis	0.555556	Outlet	9	5	Siphovirus	yes
PG-2021_75	A/E	MDR/R/S	S. epidermidis	0.545455	Inlet	11	6		no
PG-2021_76	A/E	MDR/R/S	Generalist	NA	Inlet	10	6	Myovirus	yes
PG-2021_77	A/H/E	MDR/R/S	Generalist	NA	Inlet	7	7		no
PG-2021_78	A/E	MDR/R/S	Generalist	NA	Inlet	12	10		no
PG-2021_79	A/E	MDR/R/S	S. epidermidis	0.545455	Inlet	11	6		no
PG-2021_80	A/E	MDR/R/S	S. epidermidis	0.5	Inlet	10	6		no
PG-2021_81	A/E	MDR/R/S	S. epidermidis	0.5	Inlet	12	7		no
PG-2021_82	A/E	MDR/R/S	S. epidermidis	0.666667	Inlet	9	4		no
PG-2021_83	A/E	R/S	Generalist	NA	Inlet	11	7		no
PG-2021_84	A/E	MDR/R/S	Generalist	NA	Inlet	19	12	Myovirus	yes
PG-2021_85	A/E	MDR/R/S	Generalist	NA	Inlet	18	12	Myovirus	no
PG-2021_86	A/H/E	MDR/R/S	Generalist	NA	Inlet	22	14	Myovirus	yes
PG-2021_87	A/H/E	MDR/R/S	Generalist	NA	Inlet	21	13	Myovirus	yes
PG-2021_88	A/E	MDR/R/S	S. epidermidis	0.666667	Outlet	9	4	Siphovirus	yes
PG-2021_89	A/H/E	MDR/R/S	S. epidermidis	1	Induced	5	1	Siphovirus	yes
PG-2021_90	A/E	R/S	S. epidermidis	0.833333	Induced	6	2	Siphovirus	yes
PG-2021_91	A/H/E	MDR/R/S	S. epidermidis	0.833333	Induced	6	2	Siphovirus	yes
PG-2021_92	A/E	R	S. sciuri	0.666667	Induced	3	2		no
PG-2021_93	A/E	R/S	S. epidermidis	1	Induced	4	1	Siphovirus	yes
PG-2021_94	A/E	R/S	S. epidermidis	1	Induced	5	1	Siphovirus	no
K	A/H/E	MDR/R/S	S. aureus	0.517241	Ref	29	12	Myovirus	no
Infection of A: animal host, H: human hosts, E: environmental hosts, S: drug susceptible host, R: drug resistant host, and MDR: multidrug resistant hosts. If > 50 % of all infections were detected on a single species, the phage was classified as specialist, else generalist.
