# Supplementary material for: Multi-species host range of staphylococcal phages isolated from wastewater
Source: Nat Commun. 2021 Nov 29;12:6965. doi: 10.1038/s41467-021-27037-6 (PMC8629997; doi:10.1038/s41467-021-27037-6)
Supplement: Supplementary file 15 — Source Data [file 41467_2021_27037_MOESM15_ESM.xlsx]

## Sheet: Fig 1 Phages
Phage	# Strains infected	# Species infected		the interaction matrix can be found in Supplementary Data 7
PG-2021_1	12	7
PG-2021_2	13	9
PG-2021_3	10	9
PG-2021_4	3	3
PG-2021_5	10	5
PG-2021_6	1	1
PG-2021_7	15	13
PG-2021_8	20	14
PG-2021_9	25	16
PG-2021_10	22	15
PG-2021_11	13	9
PG-2021_12	15	9
PG-2021_13	14	9
PG-2021_14	14	10
PG-2021_15	18	11
PG-2021_16	19	11
PG-2021_17	32	18
PG-2021_18	15	10
PG-2021_19	16	9
PG-2021_20	15	11
PG-2021_21	14	11
PG-2021_22	13	8
PG-2021_23	14	9
PG-2021_24	12	9
PG-2021_25	17	10
PG-2021_26	10	6
PG-2021_27	4	4
PG-2021_28	4	4
PG-2021_29	15	11
PG-2021_30	13	9
PG-2021_31	10	7
PG-2021_32	9	7
PG-2021_33	12	8
PG-2021_34	18	13
PG-2021_35	14	9
PG-2021_36	13	9
PG-2021_37	12	11
PG-2021_38	19	11
PG-2021_39	12	7
PG-2021_40	13	8
PG-2021_41	14	9
PG-2021_42	16	10
PG-2021_43	15	9
PG-2021_44	11	8
PG-2021_45	17	10
PG-2021_46	8	5
PG-2021_47	19	11
PG-2021_48	18	12
PG-2021_49	15	11
PG-2021_50	7	6
PG-2021_51	6	5
PG-2021_52	4	3
PG-2021_53	9	9
PG-2021_54	9	5
PG-2021_55	7	3
PG-2021_56	11	5
PG-2021_57	13	7
PG-2021_58	13	7
PG-2021_59	4	4
PG-2021_60	10	5
PG-2021_61	11	6
PG-2021_62	12	6
PG-2021_63	16	13
PG-2021_64	19	14
PG-2021_65	12	6
PG-2021_66	10	5
PG-2021_67	3	2
PG-2021_68	4	3
PG-2021_69	14	8
PG-2021_70	9	4
PG-2021_71	11	6
PG-2021_72	8	5
PG-2021_73	10	7
PG-2021_74	9	5
PG-2021_75	11	6
PG-2021_76	10	6
PG-2021_77	7	7
PG-2021_78	12	10
PG-2021_79	11	6
PG-2021_80	10	6
PG-2021_81	12	7
PG-2021_82	9	4
PG-2021_83	11	7
PG-2021_84	19	12
PG-2021_85	18	12
PG-2021_86	22	14
PG-2021_87	21	13
PG-2021_88	9	4
PG-2021_89	5	1
PG-2021_90	6	2
PG-2021_91	6	2
PG-2021_92	3	2
PG-2021_93	4	1
PG-2021_94	5	1

## Sheet: Fig 1 Hosts
Strain	Species	Host susceptibility
2638A	S. pseudintermedius	1
3A	S. aureus	19
C1532	S. aureus	0
C1569	S. aureus	0
C1795	S. aureus	0
C1890	S. aureus	1
C1891	S. aureus	0
C2355	S. aureus	0
C2435	S. aureus	0
C2438	S. aureus	0
C2444	S. aureus	0
C2448	S. aureus	0
C2709	S. haemolyticus	4
C2817	S. epidermidis	0
C2825	S. epidermidis	0
C2826	S. epidermidis	0
C2865	S. sciuri	0
C2866	S. sciuri	0
C2881	S. aureus	0
C2915	S. pseudintermedius	1
C2920	S. aureus	0
C3012	S. aureus	0
C3031	S. lentus	5
C3041	S. epidermidis	0
C3494	S. aureus	0
C3544	S. aureus	0
C3735	E. faecalis	0
C3870	S. pseudintermedius	0
C3874	S. pseudintermedius	0
C3883	S. aureus	0
C3910	S. epidermidis	12
C3912	S. aureus	0
C3930	S. pseudintermedius	0
C3931	S. aureus	1
C3945	S. epidermidis	0
C3968	S. aureus	0
C3972	S. aureus	0
C3986	S. lentus	4
C4680	S. aureus	0
C4684	S. aureus	0
C5029	S. aureus	0
C5033	S. aureus	0
C5036	S. aureus	0
C5329	S. pseudintermedius	0
C5347	S. pseudintermedius	0
C5352	S. pseudintermedius	0
C5429	S. aureus	0
C5515	S. aureus	0
C5611	S. aureus	0
C5650	S. aureus	0
C5799	S. chromogenes	33
C5806	S. xylosus	5
C5816	S. warneri	15
C5817	S. vitulinus	53
C5821	S. vitulinus	13
C5824	S. equorum	35
C5825	S. fleuretti	0
C5829	S. pseudintermedius	1
C5835	S. hominis	0
C5844	S. simulans	0
C5847	S. lentus	17
C5862	S. hominis	0
C5863	S. xylosus	33
C5868	S. sciuri	28
C6319	S. aureus	0
C6595	S. aureus	1
C6828	S. aureus	0
C6852	S. succinus	37
C6854	S. sciuri	25
C6858	S. haemolyticus	0
C6865	S. aureus	0
C6866	S. capitis	44
C6867	S. vitulinus	19
C6869	S. epidermidis	41
C6887	S. saprophyticus	2
C6888	S. sciuri	17
C7697	S. aureus	0
C7925	S. aureus	2
C8946	E. faecalis	0
DSM1798	S. epidermidis	18
DSM20266	S. xylosus	2
DSM20322	S. simulans	0
I0029	S. pettenkoferi	19
I0032	S. schleiferi	0
I0042	S. hominis	1
I0507	S. lugdunensis	65
I0510	S. caprae/capitis	13
I0515	S. epidermidis	31
I0564	S. epidermidis	58
I0838	S. nepalensis	1
I1365	S. felis	0
I1462	S. pasteuri	4
I2004	S. saprophyticus	0
I2040B	S. auricularis	6
I2468	S. cohnii	29
I2595	S. xylosus	33
I2907	S. sciuri	12
I2994	S. haemolyticus	12
I2998	S. kloosii	24
I3667	S. equorum	0
I3823	S. schleiferi	63
I4003	S. lugdunensis	0
I4042	S. arlettae	3
I4644	S. succinus	33
IMD 0819	M. caseolyticus	0
JW205	S. fleuretti	13
JW2311	S. xylosus	3
JW4341	S. xylosus	21
KM 1345	M. canis	0
KM 1352	M. caseolyticus	0
KM 450/13	M. canis	0
M1215/10	S. sciuri	0
M1687-1/10	S. sciuri	5
M1997-2/10	S. xylosus	35
M4212-2/09	S. xylosus	3
M4488/09	S. sciuri	9
MPO1	S. hyicus	10
MPO5	S. xylosus	9
NCC100655	S. epidermidis	39
PS187	S. aureus	8
RN4220	S. aureus	0
S414	S. epidermidis	56
Twort	S. aureus	28

## Sheet: Fig 2
Species	# of tested strains	# phage resistant strains	# of phage susceptible strains	# of phages infecting this species	total infections on this species	% of total infections
S. aureus	40	33	7	43	60	0.0529
S. epidermidis	12	5	7	60	255	0.2247
S. sciuri	9	3	6	56	96	0.0846
S. xylosus	9	0	9	52	144	0.1269
S. pseudintermedius	8	5	3	1	3	0.0026
S. haemolyticus	3	1	2	16	16	0.0141
S. hominis	3	2	1	1	1	0.0009
S. lentus	3	0	3	22	26	0.0229
S. vitulinus	3	0	3	57	85	0.0749
E. faecalis	2	2	0	0	0	0
M. canis	2	2	0	0	0	0
M. caseolyticus	2	2	0	0	0	0
S. equorum	2	1	1	35	35	0.0308
S. fleuretti	2	1	1	13	13	0.0115
S. lugdunensis	2	1	1	65	65	0.0573
S. saprophyticus	2	1	1	2	2	0.0018
S. schleiferi	2	1	1	63	63	0.0555
S. simulans	2	2	0	0	0	0
S. succinus	2	0	2	40	70	0.0617
S. arlettae	1	0	1	3	3	0.0026
S. auricularis	1	0	1	6	6	0.0053
S. capitis	1	0	1	44	44	0.0388
S. caprae/capitis	1	0	1	13	13	0.0115
S. chromogenes	1	0	1	33	33	0.0291
S. cohnii	1	0	1	29	29	0.0256
S. felis	1	1	0	0	0	0
S. hyicus	1	0	1	10	10	0.0088
S. kloosii	1	0	1	24	24	0.0211
S. nepalensis	1	0	1	1	1	0.0009
S. pasteuri	1	0	1	4	4	0.0035
S. pettenkoferi	1	0	1	19	19	0.0167
S. warneri	1	0	1	15	15	0.0132

## Sheet: Fig 3
see sheet Suppl Fig 3

## Sheet: Fig 4 Shared Phages
Host_species	Neighbour_species	mean_shared_phages	sd_shared_phages
S. arlettae	S. aureus	0.571429	1.13389
S. arlettae	S. auricularis	0	NA
S. arlettae	S. capitis	3	NA
S. arlettae	S. caprae/capitis	0	NA
S. arlettae	S. chromogenes	0	NA
S. arlettae	S. cohnii	2	NA
S. arlettae	S. epidermidis	0.142857	0.377964
S. arlettae	S. equorum	0	NA
S. arlettae	S. fleuretti	0	NA
S. arlettae	S. haemolyticus	0.5	0.707107
S. arlettae	S. hominis	1	NA
S. arlettae	S. hyicus	0	NA
S. arlettae	S. kloosii	0	NA
S. arlettae	S. lentus	1	1.73205
S. arlettae	S. lugdunensis	3	NA
S. arlettae	S. nepalensis	0	NA
S. arlettae	S. pasteuri	0	NA
S. arlettae	S. pettenkoferi	1	NA
S. arlettae	S. pseudintermedius	0	0
S. arlettae	S. saprophyticus	0	NA
S. arlettae	S. schleiferi	3	NA
S. arlettae	S. sciuri	0	0
S. arlettae	S. succinus	2.5	0.707107
S. arlettae	S. vitulinus	1	1.73205
S. arlettae	S. warneri	1	NA
S. arlettae	S. xylosus	0.666667	1.11803
S. aureus	S. arlettae	0.571429	1.13389
S. aureus	S. aureus	1.2381	1.70808
S. aureus	S. auricularis	2	2.51661
S. aureus	S. capitis	5.71429	6.42169
S. aureus	S. caprae/capitis	0	0
S. aureus	S. chromogenes	5.85714	6.33584
S. aureus	S. cohnii	4.57143	5.22357
S. aureus	S. epidermidis	2.16327	3.9494
S. aureus	S. equorum	6.14286	6.64401
S. aureus	S. fleuretti	1.57143	4.15761
S. aureus	S. haemolyticus	0.571429	1.50457
S. aureus	S. hominis	0.285714	0.48795
S. aureus	S. hyicus	2.42857	2.99205
S. aureus	S. kloosii	3.42857	4.23703
S. aureus	S. lentus	1	2.02485
S. aureus	S. lugdunensis	6.42857	7.09124
S. aureus	S. nepalensis	0	0
S. aureus	S. pasteuri	0.571429	0.9759
S. aureus	S. pettenkoferi	1.42857	1.51186
S. aureus	S. pseudintermedius	0.428571	0.507093
S. aureus	S. saprophyticus	0.285714	0.48795
S. aureus	S. schleiferi	6	6.8313
S. aureus	S. sciuri	1.2619	3.08466
S. aureus	S. succinus	5.78571	6.32673
S. aureus	S. vitulinus	3.85714	6.76229
S. aureus	S. warneri	0.857143	1.46385
S. aureus	S. xylosus	2.5873	4.57777
S. auricularis	S. arlettae	0	NA
S. auricularis	S. aureus	2	2.51661
S. auricularis	S. capitis	6	NA
S. auricularis	S. caprae/capitis	0	NA
S. auricularis	S. chromogenes	6	NA
S. auricularis	S. cohnii	2	NA
S. auricularis	S. epidermidis	1.85714	2.60951
S. auricularis	S. equorum	6	NA
S. auricularis	S. fleuretti	0	NA
S. auricularis	S. haemolyticus	0	0
S. auricularis	S. hominis	0	NA
S. auricularis	S. hyicus	6	NA
S. auricularis	S. kloosii	6	NA
S. auricularis	S. lentus	0.333333	0.57735
S. auricularis	S. lugdunensis	6	NA
S. auricularis	S. nepalensis	0	NA
S. auricularis	S. pasteuri	0	NA
S. auricularis	S. pettenkoferi	3	NA
S. auricularis	S. pseudintermedius	1	0
S. auricularis	S. saprophyticus	0	NA
S. auricularis	S. schleiferi	6	NA
S. auricularis	S. sciuri	0.166667	0.408248
S. auricularis	S. succinus	6	0
S. auricularis	S. vitulinus	2	3.4641
S. auricularis	S. warneri	0	NA
S. auricularis	S. xylosus	2.55556	2.4037
S. capitis	S. arlettae	3	NA
S. capitis	S. aureus	5.71429	6.42169
S. capitis	S. auricularis	6	NA
S. capitis	S. caprae/capitis	4	NA
S. capitis	S. chromogenes	24	NA
S. capitis	S. cohnii	18	NA
S. capitis	S. epidermidis	18.7143	12.0238
S. capitis	S. equorum	24	NA
S. capitis	S. fleuretti	0	NA
S. capitis	S. haemolyticus	4	0
S. capitis	S. hominis	1	NA
S. capitis	S. hyicus	10	NA
S. capitis	S. kloosii	9	NA
S. capitis	S. lentus	3.66667	6.35085
S. capitis	S. lugdunensis	44	NA
S. capitis	S. nepalensis	0	NA
S. capitis	S. pasteuri	2	NA
S. capitis	S. pettenkoferi	12	NA
S. capitis	S. pseudintermedius	1	0
S. capitis	S. saprophyticus	1	NA
S. capitis	S. schleiferi	43	NA
S. capitis	S. sciuri	2.5	3.56371
S. capitis	S. succinus	32	2.82843
S. capitis	S. vitulinus	12	19.0788
S. capitis	S. warneri	10	NA
S. capitis	S. xylosus	12.6667	12.6787
S. caprae/capitis	S. arlettae	0	NA
S. caprae/capitis	S. aureus	0	0
S. caprae/capitis	S. auricularis	0	NA
S. caprae/capitis	S. capitis	4	NA
S. caprae/capitis	S. chromogenes	0	NA
S. caprae/capitis	S. cohnii	1	NA
S. caprae/capitis	S. epidermidis	9.71429	3.30224
S. caprae/capitis	S. equorum	0	NA
S. caprae/capitis	S. fleuretti	0	NA
S. caprae/capitis	S. haemolyticus	0.5	0.707107
S. caprae/capitis	S. hominis	0	NA
S. caprae/capitis	S. hyicus	0	NA
S. caprae/capitis	S. kloosii	0	NA
S. caprae/capitis	S. lentus	0.333333	0.57735
S. caprae/capitis	S. lugdunensis	13	NA
S. caprae/capitis	S. nepalensis	1	NA
S. caprae/capitis	S. pasteuri	0	NA
S. caprae/capitis	S. pettenkoferi	2	NA
S. caprae/capitis	S. pseudintermedius	0	0
S. caprae/capitis	S. saprophyticus	0	NA
S. caprae/capitis	S. schleiferi	11	NA
S. caprae/capitis	S. sciuri	1.83333	4.49073
S. caprae/capitis	S. succinus	0	0
S. caprae/capitis	S. vitulinus	0.333333	0.57735
S. caprae/capitis	S. warneri	2	NA
S. caprae/capitis	S. xylosus	0.111111	0.333333
S. chromogenes	S. arlettae	0	NA
S. chromogenes	S. aureus	5.85714	6.33584
S. chromogenes	S. auricularis	6	NA
S. chromogenes	S. capitis	24	NA
S. chromogenes	S. caprae/capitis	0	NA
S. chromogenes	S. cohnii	18	NA
S. chromogenes	S. epidermidis	10	10.2307
S. chromogenes	S. equorum	33	NA
S. chromogenes	S. fleuretti	9	NA
S. chromogenes	S. haemolyticus	2	2.82843
S. chromogenes	S. hominis	0	NA
S. chromogenes	S. hyicus	10	NA
S. chromogenes	S. kloosii	11	NA
S. chromogenes	S. lentus	3	2.64575
S. chromogenes	S. lugdunensis	24	NA
S. chromogenes	S. nepalensis	0	NA
S. chromogenes	S. pasteuri	2	NA
S. chromogenes	S. pettenkoferi	5	NA
S. chromogenes	S. pseudintermedius	1	0
S. chromogenes	S. saprophyticus	1	NA
S. chromogenes	S. schleiferi	24	NA
S. chromogenes	S. sciuri	5.83333	3.76386
S. chromogenes	S. succinus	24	0
S. chromogenes	S. vitulinus	17.3333	13.5769
S. chromogenes	S. warneri	2	NA
S. chromogenes	S. xylosus	10.7778	10.6158
S. cohnii	S. arlettae	2	NA
S. cohnii	S. aureus	4.57143	5.22357
S. cohnii	S. auricularis	2	NA
S. cohnii	S. capitis	18	NA
S. cohnii	S. caprae/capitis	1	NA
S. cohnii	S. chromogenes	18	NA
S. cohnii	S. epidermidis	5.71429	6.01981
S. cohnii	S. equorum	20	NA
S. cohnii	S. fleuretti	11	NA
S. cohnii	S. haemolyticus	4	5.65685
S. cohnii	S. hominis	1	NA
S. cohnii	S. hyicus	4	NA
S. cohnii	S. kloosii	12	NA
S. cohnii	S. lentus	4.33333	4.04145
S. cohnii	S. lugdunensis	18	NA
S. cohnii	S. nepalensis	0	NA
S. cohnii	S. pasteuri	2	NA
S. cohnii	S. pettenkoferi	1	NA
S. cohnii	S. pseudintermedius	1	0
S. cohnii	S. saprophyticus	0	NA
S. cohnii	S. schleiferi	17	NA
S. cohnii	S. sciuri	7	4.81664
S. cohnii	S. succinus	17	0
S. cohnii	S. vitulinus	16.6667	9.81495
S. cohnii	S. warneri	5	NA
S. cohnii	S. xylosus	9.88889	7.80135
S. epidermidis	S. arlettae	0.142857	0.377964
S. epidermidis	S. aureus	2.16327	3.9494
S. epidermidis	S. auricularis	1.85714	2.60951
S. epidermidis	S. capitis	18.7143	12.0238
S. epidermidis	S. caprae/capitis	9.71429	3.30224
S. epidermidis	S. chromogenes	10	10.2307
S. epidermidis	S. cohnii	5.71429	6.01981
S. epidermidis	S. epidermidis	24.1905	12.9412
S. epidermidis	S. equorum	10	10.2307
S. epidermidis	S. fleuretti	0	0
S. epidermidis	S. haemolyticus	0.857143	1.51186
S. epidermidis	S. hominis	0.142857	0.377964
S. epidermidis	S. hyicus	3.85714	4.37526
S. epidermidis	S. kloosii	2.57143	2.87849
S. epidermidis	S. lentus	1.04762	2.13251
S. epidermidis	S. lugdunensis	32.2857	15.5211
S. epidermidis	S. nepalensis	0.857143	0.377964
S. epidermidis	S. pasteuri	1.14286	0.899735
S. epidermidis	S. pettenkoferi	12.8571	3.93398
S. epidermidis	S. pseudintermedius	0.428571	0.507093
S. epidermidis	S. saprophyticus	0.714286	0.48795
S. epidermidis	S. schleiferi	31.2857	15.3375
S. epidermidis	S. sciuri	4.2381	8.63857
S. epidermidis	S. succinus	10.7143	10.8941
S. epidermidis	S. vitulinus	4.33333	7.78032
S. epidermidis	S. warneri	9.42857	3.25869
S. epidermidis	S. xylosus	4.36508	7.36229
S. equorum	S. arlettae	0	NA
S. equorum	S. aureus	6.14286	6.64401
S. equorum	S. auricularis	6	NA
S. equorum	S. capitis	24	NA
S. equorum	S. caprae/capitis	0	NA
S. equorum	S. chromogenes	33	NA
S. equorum	S. cohnii	20	NA
S. equorum	S. epidermidis	10	10.2307
S. equorum	S. fleuretti	11	NA
S. equorum	S. haemolyticus	3	4.24264
S. equorum	S. hominis	0	NA
S. equorum	S. hyicus	10	NA
S. equorum	S. kloosii	13	NA
S. equorum	S. lentus	3	2.64575
S. equorum	S. lugdunensis	24	NA
S. equorum	S. nepalensis	0	NA
S. equorum	S. pasteuri	2	NA
S. equorum	S. pettenkoferi	5	NA
S. equorum	S. pseudintermedius	1	0
S. equorum	S. saprophyticus	1	NA
S. equorum	S. schleiferi	24	NA
S. equorum	S. sciuri	7	4.64758
S. equorum	S. succinus	24	0
S. equorum	S. vitulinus	19	13.8564
S. equorum	S. warneri	2	NA
S. equorum	S. xylosus	11.1111	10.7639
S. fleuretti	S. arlettae	0	NA
S. fleuretti	S. aureus	1.57143	4.15761
S. fleuretti	S. auricularis	0	NA
S. fleuretti	S. capitis	0	NA
S. fleuretti	S. caprae/capitis	0	NA
S. fleuretti	S. chromogenes	9	NA
S. fleuretti	S. cohnii	11	NA
S. fleuretti	S. epidermidis	0	0
S. fleuretti	S. equorum	11	NA
S. fleuretti	S. haemolyticus	3	4.24264
S. fleuretti	S. hominis	0	NA
S. fleuretti	S. hyicus	0	NA
S. fleuretti	S. kloosii	8	NA
S. fleuretti	S. lentus	1.66667	2.88675
S. fleuretti	S. lugdunensis	0	NA
S. fleuretti	S. nepalensis	0	NA
S. fleuretti	S. pasteuri	0	NA
S. fleuretti	S. pettenkoferi	0	NA
S. fleuretti	S. pseudintermedius	0	0
S. fleuretti	S. saprophyticus	0	NA
S. fleuretti	S. schleiferi	0	NA
S. fleuretti	S. sciuri	7	6.13188
S. fleuretti	S. succinus	0	0
S. fleuretti	S. vitulinus	12.3333	1.1547
S. fleuretti	S. warneri	0	NA
S. fleuretti	S. xylosus	2.44444	4.87625
S. haemolyticus	S. arlettae	0.5	0.707107
S. haemolyticus	S. aureus	0.571429	1.50457
S. haemolyticus	S. auricularis	0	0
S. haemolyticus	S. capitis	4	0
S. haemolyticus	S. caprae/capitis	0.5	0.707107
S. haemolyticus	S. chromogenes	2	2.82843
S. haemolyticus	S. cohnii	4	5.65685
S. haemolyticus	S. epidermidis	0.857143	1.51186
S. haemolyticus	S. equorum	3	4.24264
S. haemolyticus	S. fleuretti	3	4.24264
S. haemolyticus	S. haemolyticus	0	0
S. haemolyticus	S. hominis	0	0
S. haemolyticus	S. hyicus	0	0
S. haemolyticus	S. kloosii	3.5	4.94975
S. haemolyticus	S. lentus	1.16667	1.32916
S. haemolyticus	S. lugdunensis	4.5	0.707107
S. haemolyticus	S. nepalensis	0	0
S. haemolyticus	S. pasteuri	0	0
S. haemolyticus	S. pettenkoferi	1.5	0.707107
S. haemolyticus	S. pseudintermedius	0	0
S. haemolyticus	S. saprophyticus	0	0
S. haemolyticus	S. schleiferi	5	1.41421
S. haemolyticus	S. sciuri	2	2.6968
S. haemolyticus	S. succinus	3	2
S. haemolyticus	S. vitulinus	4.5	4.08656
S. haemolyticus	S. warneri	0	0
S. haemolyticus	S. xylosus	1.94444	2.36325
S. hominis	S. arlettae	1	NA
S. hominis	S. aureus	0.285714	0.48795
S. hominis	S. auricularis	0	NA
S. hominis	S. capitis	1	NA
S. hominis	S. caprae/capitis	0	NA
S. hominis	S. chromogenes	0	NA
S. hominis	S. cohnii	1	NA
S. hominis	S. epidermidis	0.142857	0.377964
S. hominis	S. equorum	0	NA
S. hominis	S. fleuretti	0	NA
S. hominis	S. haemolyticus	0	0
S. hominis	S. hyicus	0	NA
S. hominis	S. kloosii	0	NA
S. hominis	S. lentus	0.333333	0.57735
S. hominis	S. lugdunensis	1	NA
S. hominis	S. nepalensis	0	NA
S. hominis	S. pasteuri	0	NA
S. hominis	S. pettenkoferi	0	NA
S. hominis	S. pseudintermedius	0	0
S. hominis	S. saprophyticus	0	NA
S. hominis	S. schleiferi	1	NA
S. hominis	S. sciuri	0	0
S. hominis	S. succinus	1	0
S. hominis	S. vitulinus	0.333333	0.57735
S. hominis	S. warneri	1	NA
S. hominis	S. xylosus	0.222222	0.440959
S. hyicus	S. arlettae	0	NA
S. hyicus	S. aureus	2.42857	2.99205
S. hyicus	S. auricularis	6	NA
S. hyicus	S. capitis	10	NA
S. hyicus	S. caprae/capitis	0	NA
S. hyicus	S. chromogenes	10	NA
S. hyicus	S. cohnii	4	NA
S. hyicus	S. epidermidis	3.85714	4.37526
S. hyicus	S. equorum	10	NA
S. hyicus	S. fleuretti	0	NA
S. hyicus	S. haemolyticus	0	0
S. hyicus	S. hominis	0	NA
S. hyicus	S. kloosii	6	NA
S. hyicus	S. lentus	0.666667	1.1547
S. hyicus	S. lugdunensis	10	NA
S. hyicus	S. nepalensis	0	NA
S. hyicus	S. pasteuri	0	NA
S. hyicus	S. pettenkoferi	3	NA
S. hyicus	S. pseudintermedius	1	0
S. hyicus	S. saprophyticus	0	NA
S. hyicus	S. schleiferi	10	NA
S. hyicus	S. sciuri	0.333333	0.516398
S. hyicus	S. succinus	10	0
S. hyicus	S. vitulinus	3.33333	5.7735
S. hyicus	S. warneri	0	NA
S. hyicus	S. xylosus	3.88889	3.9826
S. kloosii	S. arlettae	0	NA
S. kloosii	S. aureus	3.42857	4.23703
S. kloosii	S. auricularis	6	NA
S. kloosii	S. capitis	9	NA
S. kloosii	S. caprae/capitis	0	NA
S. kloosii	S. chromogenes	11	NA
S. kloosii	S. cohnii	12	NA
S. kloosii	S. epidermidis	2.57143	2.87849
S. kloosii	S. equorum	13	NA
S. kloosii	S. fleuretti	8	NA
S. kloosii	S. haemolyticus	3.5	4.94975
S. kloosii	S. hominis	0	NA
S. kloosii	S. hyicus	6	NA
S. kloosii	S. lentus	4.33333	2.51661
S. kloosii	S. lugdunensis	9	NA
S. kloosii	S. nepalensis	0	NA
S. kloosii	S. pasteuri	1	NA
S. kloosii	S. pettenkoferi	3	NA
S. kloosii	S. pseudintermedius	1	0
S. kloosii	S. saprophyticus	0	NA
S. kloosii	S. schleiferi	13	NA
S. kloosii	S. sciuri	7.66667	5.95539
S. kloosii	S. succinus	10.5	2.12132
S. kloosii	S. vitulinus	12	7.81025
S. kloosii	S. warneri	1	NA
S. kloosii	S. xylosus	6.88889	5.32552
S. lentus	S. arlettae	1	1.73205
S. lentus	S. aureus	1	2.02485
S. lentus	S. auricularis	0.333333	0.57735
S. lentus	S. capitis	3.66667	6.35085
S. lentus	S. caprae/capitis	0.333333	0.57735
S. lentus	S. chromogenes	3	2.64575
S. lentus	S. cohnii	4.33333	4.04145
S. lentus	S. epidermidis	1.04762	2.13251
S. lentus	S. equorum	3	2.64575
S. lentus	S. fleuretti	1.66667	2.88675
S. lentus	S. haemolyticus	1.16667	1.32916
S. lentus	S. hominis	0.333333	0.57735
S. lentus	S. hyicus	0.666667	1.1547
S. lentus	S. kloosii	4.33333	2.51661
S. lentus	S. lentus	1.33333	2.06559
S. lentus	S. lugdunensis	4	6.9282
S. lentus	S. nepalensis	0	0
S. lentus	S. pasteuri	0.666667	1.1547
S. lentus	S. pettenkoferi	0.666667	1.1547
S. lentus	S. pseudintermedius	0.333333	0.5
S. lentus	S. saprophyticus	0	0
S. lentus	S. schleiferi	6.66667	8.32666
S. lentus	S. sciuri	2.38889	2.37979
S. lentus	S. succinus	4.16667	5.74166
S. lentus	S. vitulinus	4	4.58258
S. lentus	S. warneri	1	1.73205
S. lentus	S. xylosus	2.37037	3.38717
S. lugdunensis	S. arlettae	3	NA
S. lugdunensis	S. aureus	6.42857	7.09124
S. lugdunensis	S. auricularis	6	NA
S. lugdunensis	S. capitis	44	NA
S. lugdunensis	S. caprae/capitis	13	NA
S. lugdunensis	S. chromogenes	24	NA
S. lugdunensis	S. cohnii	18	NA
S. lugdunensis	S. epidermidis	32.2857	15.5211
S. lugdunensis	S. equorum	24	NA
S. lugdunensis	S. fleuretti	0	NA
S. lugdunensis	S. haemolyticus	4.5	0.707107
S. lugdunensis	S. hominis	1	NA
S. lugdunensis	S. hyicus	10	NA
S. lugdunensis	S. kloosii	9	NA
S. lugdunensis	S. lentus	4	6.9282
S. lugdunensis	S. nepalensis	1	NA
S. lugdunensis	S. pasteuri	4	NA
S. lugdunensis	S. pettenkoferi	19	NA
S. lugdunensis	S. pseudintermedius	1	0
S. lugdunensis	S. saprophyticus	2	NA
S. lugdunensis	S. schleiferi	58	NA
S. lugdunensis	S. sciuri	5.16667	9.84717
S. lugdunensis	S. succinus	33.5	0.707107
S. lugdunensis	S. vitulinus	14.3333	18.8237
S. lugdunensis	S. warneri	15	NA
S. lugdunensis	S. xylosus	12.7778	12.8722
S. nepalensis	S. arlettae	0	NA
S. nepalensis	S. aureus	0	0
S. nepalensis	S. auricularis	0	NA
S. nepalensis	S. capitis	0	NA
S. nepalensis	S. caprae/capitis	1	NA
S. nepalensis	S. chromogenes	0	NA
S. nepalensis	S. cohnii	0	NA
S. nepalensis	S. epidermidis	0.857143	0.377964
S. nepalensis	S. equorum	0	NA
S. nepalensis	S. fleuretti	0	NA
S. nepalensis	S. haemolyticus	0	0
S. nepalensis	S. hominis	0	NA
S. nepalensis	S. hyicus	0	NA
S. nepalensis	S. kloosii	0	NA
S. nepalensis	S. lentus	0	0
S. nepalensis	S. lugdunensis	1	NA
S. nepalensis	S. pasteuri	0	NA
S. nepalensis	S. pettenkoferi	0	NA
S. nepalensis	S. pseudintermedius	0	0
S. nepalensis	S. saprophyticus	0	NA
S. nepalensis	S. schleiferi	1	NA
S. nepalensis	S. sciuri	0.166667	0.408248
S. nepalensis	S. succinus	0	0
S. nepalensis	S. vitulinus	0	0
S. nepalensis	S. warneri	0	NA
S. nepalensis	S. xylosus	0	0
S. pasteuri	S. arlettae	0	NA
S. pasteuri	S. aureus	0.571429	0.9759
S. pasteuri	S. auricularis	0	NA
S. pasteuri	S. capitis	2	NA
S. pasteuri	S. caprae/capitis	0	NA
S. pasteuri	S. chromogenes	2	NA
S. pasteuri	S. cohnii	2	NA
S. pasteuri	S. epidermidis	1.14286	0.899735
S. pasteuri	S. equorum	2	NA
S. pasteuri	S. fleuretti	0	NA
S. pasteuri	S. haemolyticus	0	0
S. pasteuri	S. hominis	0	NA
S. pasteuri	S. hyicus	0	NA
S. pasteuri	S. kloosii	1	NA
S. pasteuri	S. lentus	0.666667	1.1547
S. pasteuri	S. lugdunensis	4	NA
S. pasteuri	S. nepalensis	0	NA
S. pasteuri	S. pettenkoferi	0	NA
S. pasteuri	S. pseudintermedius	0	0
S. pasteuri	S. saprophyticus	0	NA
S. pasteuri	S. schleiferi	2	NA
S. pasteuri	S. sciuri	0.5	0.83666
S. pasteuri	S. succinus	3	1.41421
S. pasteuri	S. vitulinus	2.33333	1.52753
S. pasteuri	S. warneri	3	NA
S. pasteuri	S. xylosus	0.888889	1.05409
S. pettenkoferi	S. arlettae	1	NA
S. pettenkoferi	S. aureus	1.42857	1.51186
S. pettenkoferi	S. auricularis	3	NA
S. pettenkoferi	S. capitis	12	NA
S. pettenkoferi	S. caprae/capitis	2	NA
S. pettenkoferi	S. chromogenes	5	NA
S. pettenkoferi	S. cohnii	1	NA
S. pettenkoferi	S. epidermidis	12.8571	3.93398
S. pettenkoferi	S. equorum	5	NA
S. pettenkoferi	S. fleuretti	0	NA
S. pettenkoferi	S. haemolyticus	1.5	0.707107
S. pettenkoferi	S. hominis	0	NA
S. pettenkoferi	S. hyicus	3	NA
S. pettenkoferi	S. kloosii	3	NA
S. pettenkoferi	S. lentus	0.666667	1.1547
S. pettenkoferi	S. lugdunensis	19	NA
S. pettenkoferi	S. nepalensis	0	NA
S. pettenkoferi	S. pasteuri	0	NA
S. pettenkoferi	S. pseudintermedius	1	0
S. pettenkoferi	S. saprophyticus	0	NA
S. pettenkoferi	S. schleiferi	19	NA
S. pettenkoferi	S. sciuri	2.16667	4.83391
S. pettenkoferi	S. succinus	5.5	0.707107
S. pettenkoferi	S. vitulinus	2	3.4641
S. pettenkoferi	S. warneri	7	NA
S. pettenkoferi	S. xylosus	2.44444	2.12786
S. pseudintermedius	S. arlettae	0	0
S. pseudintermedius	S. aureus	0.428571	0.507093
S. pseudintermedius	S. auricularis	1	0
S. pseudintermedius	S. capitis	1	0
S. pseudintermedius	S. caprae/capitis	0	0
S. pseudintermedius	S. chromogenes	1	0
S. pseudintermedius	S. cohnii	1	0
S. pseudintermedius	S. epidermidis	0.428571	0.507093
S. pseudintermedius	S. equorum	1	0
S. pseudintermedius	S. fleuretti	0	0
S. pseudintermedius	S. haemolyticus	0	0
S. pseudintermedius	S. hominis	0	0
S. pseudintermedius	S. hyicus	1	0
S. pseudintermedius	S. kloosii	1	0
S. pseudintermedius	S. lentus	0.333333	0.5
S. pseudintermedius	S. lugdunensis	1	0
S. pseudintermedius	S. nepalensis	0	0
S. pseudintermedius	S. pasteuri	0	0
S. pseudintermedius	S. pettenkoferi	1	0
S. pseudintermedius	S. pseudintermedius	1	0
S. pseudintermedius	S. saprophyticus	0	0
S. pseudintermedius	S. schleiferi	1	0
S. pseudintermedius	S. sciuri	0.166667	0.383482
S. pseudintermedius	S. succinus	1	0
S. pseudintermedius	S. vitulinus	0.333333	0.5
S. pseudintermedius	S. warneri	0	0
S. pseudintermedius	S. xylosus	0.888889	0.320256
S. saprophyticus	S. arlettae	0	NA
S. saprophyticus	S. aureus	0.285714	0.48795
S. saprophyticus	S. auricularis	0	NA
S. saprophyticus	S. capitis	1	NA
S. saprophyticus	S. caprae/capitis	0	NA
S. saprophyticus	S. chromogenes	1	NA
S. saprophyticus	S. cohnii	0	NA
S. saprophyticus	S. epidermidis	0.714286	0.48795
S. saprophyticus	S. equorum	1	NA
S. saprophyticus	S. fleuretti	0	NA
S. saprophyticus	S. haemolyticus	0	0
S. saprophyticus	S. hominis	0	NA
S. saprophyticus	S. hyicus	0	NA
S. saprophyticus	S. kloosii	0	NA
S. saprophyticus	S. lentus	0	0
S. saprophyticus	S. lugdunensis	2	NA
S. saprophyticus	S. nepalensis	0	NA
S. saprophyticus	S. pasteuri	0	NA
S. saprophyticus	S. pettenkoferi	0	NA
S. saprophyticus	S. pseudintermedius	0	0
S. saprophyticus	S. schleiferi	1	NA
S. saprophyticus	S. sciuri	0	0
S. saprophyticus	S. succinus	1	0
S. saprophyticus	S. vitulinus	0.666667	0.57735
S. saprophyticus	S. warneri	0	NA
S. saprophyticus	S. xylosus	0.444444	0.527046
S. schleiferi	S. arlettae	3	NA
S. schleiferi	S. aureus	6	6.8313
S. schleiferi	S. auricularis	6	NA
S. schleiferi	S. capitis	43	NA
S. schleiferi	S. caprae/capitis	11	NA
S. schleiferi	S. chromogenes	24	NA
S. schleiferi	S. cohnii	17	NA
S. schleiferi	S. epidermidis	31.2857	15.3375
S. schleiferi	S. equorum	24	NA
S. schleiferi	S. fleuretti	0	NA
S. schleiferi	S. haemolyticus	5	1.41421
S. schleiferi	S. hominis	1	NA
S. schleiferi	S. hyicus	10	NA
S. schleiferi	S. kloosii	13	NA
S. schleiferi	S. lentus	6.66667	8.32666
S. schleiferi	S. lugdunensis	58	NA
S. schleiferi	S. nepalensis	1	NA
S. schleiferi	S. pasteuri	2	NA
S. schleiferi	S. pettenkoferi	19	NA
S. schleiferi	S. pseudintermedius	1	0
S. schleiferi	S. saprophyticus	1	NA
S. schleiferi	S. sciuri	6.66667	8.91441
S. schleiferi	S. succinus	33.5	4.94975
S. schleiferi	S. vitulinus	14	20.7846
S. schleiferi	S. warneri	14	NA
S. schleiferi	S. xylosus	13.5556	13.2204
S. sciuri	S. arlettae	0	0
S. sciuri	S. aureus	1.2619	3.08466
S. sciuri	S. auricularis	0.166667	0.408248
S. sciuri	S. capitis	2.5	3.56371
S. sciuri	S. caprae/capitis	1.83333	4.49073
S. sciuri	S. chromogenes	5.83333	3.76386
S. sciuri	S. cohnii	7	4.81664
S. sciuri	S. epidermidis	4.2381	8.63857
S. sciuri	S. equorum	7	4.64758
S. sciuri	S. fleuretti	7	6.13188
S. sciuri	S. haemolyticus	2	2.6968
S. sciuri	S. hominis	0	0
S. sciuri	S. hyicus	0.333333	0.516398
S. sciuri	S. kloosii	7.66667	5.95539
S. sciuri	S. lentus	2.38889	2.37979
S. sciuri	S. lugdunensis	5.16667	9.84717
S. sciuri	S. nepalensis	0.166667	0.408248
S. sciuri	S. pasteuri	0.5	0.83666
S. sciuri	S. pettenkoferi	2.16667	4.83391
S. sciuri	S. pseudintermedius	0.166667	0.383482
S. sciuri	S. saprophyticus	0	0
S. sciuri	S. schleiferi	6.66667	8.91441
S. sciuri	S. sciuri	4.26667	5.37512
S. sciuri	S. succinus	1.75	2.00567
S. sciuri	S. vitulinus	7.83333	5.81327
S. sciuri	S. warneri	2	3.52136
S. sciuri	S. xylosus	2.2037	3.92563
S. succinus	S. arlettae	2.5	0.707107
S. succinus	S. aureus	5.78571	6.32673
S. succinus	S. auricularis	6	0
S. succinus	S. capitis	32	2.82843
S. succinus	S. caprae/capitis	0	0
S. succinus	S. chromogenes	24	0
S. succinus	S. cohnii	17	0
S. succinus	S. epidermidis	10.7143	10.8941
S. succinus	S. equorum	24	0
S. succinus	S. fleuretti	0	0
S. succinus	S. haemolyticus	3	2
S. succinus	S. hominis	1	0
S. succinus	S. hyicus	10	0
S. succinus	S. kloosii	10.5	2.12132
S. succinus	S. lentus	4.16667	5.74166
S. succinus	S. lugdunensis	33.5	0.707107
S. succinus	S. nepalensis	0	0
S. succinus	S. pasteuri	3	1.41421
S. succinus	S. pettenkoferi	5.5	0.707107
S. succinus	S. pseudintermedius	1	0
S. succinus	S. saprophyticus	1	0
S. succinus	S. schleiferi	33.5	4.94975
S. succinus	S. sciuri	1.75	2.00567
S. succinus	S. succinus	30	0
S. succinus	S. vitulinus	12.6667	17.0137
S. succinus	S. warneri	5.5	0.707107
S. succinus	S. xylosus	12.5	11.8235
S. vitulinus	S. arlettae	1	1.73205
S. vitulinus	S. aureus	3.85714	6.76229
S. vitulinus	S. auricularis	2	3.4641
S. vitulinus	S. capitis	12	19.0788
S. vitulinus	S. caprae/capitis	0.333333	0.57735
S. vitulinus	S. chromogenes	17.3333	13.5769
S. vitulinus	S. cohnii	16.6667	9.81495
S. vitulinus	S. epidermidis	4.33333	7.78032
S. vitulinus	S. equorum	19	13.8564
S. vitulinus	S. fleuretti	12.3333	1.1547
S. vitulinus	S. haemolyticus	4.5	4.08656
S. vitulinus	S. hominis	0.333333	0.57735
S. vitulinus	S. hyicus	3.33333	5.7735
S. vitulinus	S. kloosii	12	7.81025
S. vitulinus	S. lentus	4	4.58258
S. vitulinus	S. lugdunensis	14.3333	18.8237
S. vitulinus	S. nepalensis	0	0
S. vitulinus	S. pasteuri	2.33333	1.52753
S. vitulinus	S. pettenkoferi	2	3.4641
S. vitulinus	S. pseudintermedius	0.333333	0.5
S. vitulinus	S. saprophyticus	0.666667	0.57735
S. vitulinus	S. schleiferi	14	20.7846
S. vitulinus	S. sciuri	7.83333	5.81327
S. vitulinus	S. succinus	12.6667	17.0137
S. vitulinus	S. vitulinus	13	1.78885
S. vitulinus	S. warneri	2.66667	2.88675
S. vitulinus	S. xylosus	7.03704	10.6644
S. warneri	S. arlettae	1	NA
S. warneri	S. aureus	0.857143	1.46385
S. warneri	S. auricularis	0	NA
S. warneri	S. capitis	10	NA
S. warneri	S. caprae/capitis	2	NA
S. warneri	S. chromogenes	2	NA
S. warneri	S. cohnii	5	NA
S. warneri	S. epidermidis	9.42857	3.25869
S. warneri	S. equorum	2	NA
S. warneri	S. fleuretti	0	NA
S. warneri	S. haemolyticus	0	0
S. warneri	S. hominis	1	NA
S. warneri	S. hyicus	0	NA
S. warneri	S. kloosii	1	NA
S. warneri	S. lentus	1	1.73205
S. warneri	S. lugdunensis	15	NA
S. warneri	S. nepalensis	0	NA
S. warneri	S. pasteuri	3	NA
S. warneri	S. pettenkoferi	7	NA
S. warneri	S. pseudintermedius	0	0
S. warneri	S. saprophyticus	0	NA
S. warneri	S. schleiferi	14	NA
S. warneri	S. sciuri	2	3.52136
S. warneri	S. succinus	5.5	0.707107
S. warneri	S. vitulinus	2.66667	2.88675
S. warneri	S. xylosus	2	2.29129
S. xylosus	S. arlettae	0.666667	1.11803
S. xylosus	S. aureus	2.5873	4.57777
S. xylosus	S. auricularis	2.55556	2.4037
S. xylosus	S. capitis	12.6667	12.6787
S. xylosus	S. caprae/capitis	0.111111	0.333333
S. xylosus	S. chromogenes	10.7778	10.6158
S. xylosus	S. cohnii	9.88889	7.80135
S. xylosus	S. epidermidis	4.36508	7.36229
S. xylosus	S. equorum	11.1111	10.7639
S. xylosus	S. fleuretti	2.44444	4.87625
S. xylosus	S. haemolyticus	1.94444	2.36325
S. xylosus	S. hominis	0.222222	0.440959
S. xylosus	S. hyicus	3.88889	3.9826
S. xylosus	S. kloosii	6.88889	5.32552
S. xylosus	S. lentus	2.37037	3.38717
S. xylosus	S. lugdunensis	12.7778	12.8722
S. xylosus	S. nepalensis	0	0
S. xylosus	S. pasteuri	0.888889	1.05409
S. xylosus	S. pettenkoferi	2.44444	2.12786
S. xylosus	S. pseudintermedius	0.888889	0.320256
S. xylosus	S. saprophyticus	0.444444	0.527046
S. xylosus	S. schleiferi	13.5556	13.2204
S. xylosus	S. sciuri	2.2037	3.92563
S. xylosus	S. succinus	12.5	11.8235
S. xylosus	S. vitulinus	7.03704	10.6644
S. xylosus	S. warneri	2	2.29129
S. xylosus	S. xylosus	5.16667	6.65233

## Sheet: Fig 4 Neighbours
Species	n	mean_n_neighbours	mean_n_neighbours_same_species	sd_n_neighbours_same_species	mean_n_neighbours_different_species	sd_n_neighbours_different_species	mean_species_connected	sd_n_species_connected
S. arlettae	1	18	0	NA	18	NA	14	NA
S. auricularis	1	32	0	NA	32	NA	17	NA
S. capitis	1	51	0	NA	51	NA	24	NA
S. caprae/capitis	1	19	0	NA	19	NA	13	NA
S. chromogenes	1	52	0	NA	52	NA	22	NA
S. cohnii	1	52	0	NA	52	NA	24	NA
S. epidermidis	7	37	6	0	31	13.7356	19.1429	5.52052
S. equorum	1	52	0	NA	52	NA	22	NA
S. fleuretti	1	16	0	NA	16	NA	10	NA
S. haemolyticus	2	23	0	0	23	15.5563	13.5	4.94975
S. hominis	1	15	0	NA	15	NA	12	NA
S. hyicus	1	36	0	NA	36	NA	17	NA
S. kloosii	1	47	0	NA	47	NA	21	NA
S. lentus	3	25	0.666667	0.57735	24.3333	19.8578	13.3333	8.5049
S. arlettae	1	53	0	NA	53	NA	25	NA
S. auricularis	1	10	0	NA	10	NA	5	NA
S. capitis	1	27	0	NA	27	NA	15	NA
S. caprae/capitis	1	43	0	NA	43	NA	21	NA
S. chromogenes	1	20	0	NA	20	NA	10	NA
S. cohnii	6	26.1667	2.66667	1.50555	23.5	10.1931	14.1667	3.97073
S. epidermidis	2	50	1	0	49	1.41421	23	0
S. equorum	3	40	2	0	38	14.1774	19.6667	3.78594
S. fleuretti	1	35	0	NA	35	NA	19	NA
S. haemolyticus	9	40.1111	7.55556	0.726483	32.5556	8.4278	19.7778	2.53859
S. hominis	7	30.8571	4	1.63299	26.8571	12.1027	15.7143	5.52914
S. hyicus	3	31	2	0	29	0	17	0
S. kloosii	1	55	0	NA	55	NA	25	NA
S. lentus

## Sheet: Fig 7
Phage	Genome Size (kb)	Frequency of phage transducing particles	Genome Ends	Morphology
PG-2021_1	143764	7.77582e-07	DTR(long)	Myovirus
PG-2021_2	142223	8.56306e-08	DTR(long)	Myovirus
PG-2021_5	92130	5.16303e-08	cos	90kb_Siphovirus
PG-2021_8	139709	4.77342e-06	unknown	Myovirus
PG-2021_9	141528	1.32442e-06	DTR(long)	Myovirus
PG-2021_10	141528	3.71102e-07	DTR(long)	Myovirus
PG-2021_16	141321	3.63938e-06	DTR(long)	Myovirus
PG-2021_17	144971	1.37622e-07	DTR(long)	Myovirus
PG-2021_18	138844	1.43391e-07	DTR(long)	Myovirus
PG-2021_29	131570	2.09929e-07	pac	Myovirus
PG-2021_31	139439	4.80953e-06	unknown	Myovirus
PG-2021_33	135943	7.0484e-08	pac	Myovirus
PG-2021_35	138653	1.40915e-06	DTR(long)	Myovirus
PG-2021_38	140647	5.60499e-07	DTR(long)	Myovirus
PG-2021_46	86018	0.000133903	DTR(short)	90kb_Siphovirus
PG-2021_47	142885	1.32133e-07	DTR(long)	Myovirus
PG-2021_74	85762	2.36577e-07	pac	90kb_Siphovirus
PG-2021_76	139439	7.64544e-08	unknown	Myovirus
PG-2021_84	139439	1.45894e-07	DTR(long)	Myovirus
PG-2021_86	141291	1.44358e-07	DTR(long)	Myovirus
PG-2021_87	141212	4.0918e-06	DTR(long)	Myovirus
PG-2021_88	92222	1.65285e-07	DTR(long)	90kb_Siphovirus
PG-2021_89	43039	0.000797806	unknown	40kb_Siphovirus
PG-2021_90	44493	0.000690101	unknown	40kb_Siphovirus
PG-2021_91	42188	1.65883e-05	unknown	40kb_Siphovirus
PG-2021_93	43459	0.00666845	unknown	40kb_Siphovirus
Phage 80a	43864	3.41379e-07	pac	40kb_Siphovirus
Phage K	127395	1.92834e-07	DTR(long)	Myovirus

## Sheet: Suppl Fig 1
see Rmarkdown

## Sheet: Suppl Fig 2a
Source	Infection	Number of Hosts
Environment	yes	17
Animal	yes	28
Human	yes	9
Unknown	yes	6
Environment	no	6
Animal	no	25
Human	no	31
Unknown	no	2

## Sheet: Suppl Fig 2 b
Resistance	Infection	Number of Hosts
Multi Drug Resistant	yes	12
Resistant	yes	24
Susceptible	yes	26
Multi Drug Resistant	no	24
Resistant	no	26
Susceptible	no	14

[truncated: 7 more sheets: Suppl Fig 3 phage specificity, Suppl Fig 3 Strains challenged, Suppl Fig 4a, Suppl Fig 4b, Suppl Fig 5, Suppl Fig 6, Suppl Fig 7]
